# Supplementary material for: An N4-like Caulobacter phage requires host smooth lipopolysaccharide biosynthesis for infection
Source: J Bacteriol. 2026 Feb 25;208(3):e00488-25. doi: 10.1128/jb.00488-25 (PMC13001222; doi:10.1128/jb.00488-25)
Supplement: Table S3 — RB-TnSeq (BarSeq) scores for genes in a Caulobacter crescentus CB15 randomly barcoded transposon mutant library across a Circe infection time course. [file jb.00488-25-s0004.xlsx]

## Sheet: Legend
Table S3. RB-TnSeq (BarSeq) scores for genes in a Caulobacter crescentus CB15 randomly barcoded transposon mutant library across a Circe infection time course
	Tab	Content
	Fitness scores	Calculated gene fitness scores during Circe infection forfor three biological replicates.
	t-scores	Calculated t-scores during Circe infection for three biological replicates.
	Combined	Average fitness and t-scores for three biological replicates at each time point.
	Column	Content
	Gene	CCNA_XXXXX locus ID (locus tags from the manually curated NA1000 annotation are used)
	Product	Functional annotation for associated gene
	Fitness score	Fitness scores were calculated as described in Wetmore et al., 2015 (https://doi.org/10.1128/mbio.00306-15)
	t-score	t-scores were calculated as described in Wetmore et al., 2015 (https://doi.org/10.1128/mbio.00306-15)
	Replicate 1-3	Individual values for fitness scores or t-scores from each replicate at each time point
	Mean fitness score	Average fitness scores from three biological replicates
	Mean t-score	Average t-scores from three biological replicates

## Sheet: Fitness scores
		Fitness scores
		0 hours			1.5 hours			3 hours			4.5 hours			7.5 hours
Locus ID	Protein product	Replicate 1	Replicate 2	Replicate 3	Replicate 1	Replicate 2	Replicate 3	Replicate 1	Replicate 2	Replicate 3	Replicate 1	Replicate 2	Replicate 3	Replicate 1	Replicate 2	Replicate 3
CCNA_00001	pyruvate, phosphate dikinase regulatory protein	-0.00975315	-0.0631002	0.0684547	-0.315571	-0.241446	-0.199801	-0.502261	0.166353	-0.00793697	-1.24726	-0.759227	-0.29771	-0.814622	-0.455116	-0.371187
CCNA_00002	Maf-family nucleoside triphosphate pyrophosphatase	-0.0149853	0.0866005	-0.0614936	0.0585421	0.12668	0.0775263	0.00929676	0.124358	0.129369	0.051492	0.0778238	0.0499793	0.341971	0.256786	0.248907
CCNA_00003	shikimate 5-dehydrogenase	0.0257391	0.0322758	-0.0519804	0.0835018	0.185742	0.27805	0.135751	0.353243	0.289041	0.368481	0.587229	0.687909	0.757905	0.950247	0.747713
CCNA_00006	enoyl-CoA hydratase/isomerase	0.00417785	-0.038558	0.0498671	0.0841295	0.0012832	0.0672612	0.217672	0.303583	0.195482	0.340804	0.3678	0.339702	0.0147805	0.0605182	0.0526313
CCNA_00009	alkylated DNA repair protein AlkB	0.0649326	-0.164455	0.0795702	-0.0040643	0.0191052	-0.0584939	0.109344	0.216	-0.0690879	0.320313	0.119079	0.0330829	0.216142	0.257902	0.0638996
CCNA_00011	chaperone protein DnaJ	-0.115691	0.228018	-0.109294	-0.458907	-0.613424	-0.446245	-0.776561	-0.389961	-0.48023	-0.88749	-0.45523	-0.394944	0.193863	-0.320331	0.0699872
CCNA_00012	DNA mismatch repair protein MutS	-0.0798786	0.0313944	0.0444221	0.0984107	0.083634	0.0952533	0.0766954	0.198398	0.174953	-0.000963853	0.121192	0.167904	0.269625	0.251821	0.239371
CCNA_00013	protein-PII uridylyltransferase	-0.0610483	-0.162104	0.174071	-0.0446811	-1.23728	0.0878108	-0.0349957	-0.243348	-0.572659	-0.603861	0.077549	0.231113	-0.0830625	0.264564	-1.17824
CCNA_00014	molybdenum cofactor biosynthesis protein C	-0.0560952	0.0253193	0.0240587	-0.029681	0.012386	-0.0466453	0.146173	0.159833	0.0881091	0.415748	-0.0279059	0.154537	0.364789	-0.00186304	-0.0736093
CCNA_00015	molybdenum cofactor biosynthesis protein B	-0.0874356	0.0583663	0.024706	-0.040574	-0.0454264	0.0255633	0.321544	-0.183098	-0.00308986	0.543845	0.0615328	-0.450226	0.156679	0.0892636	-0.152989
CCNA_00016	molybdopterin converting factor, large subunit	0.0920553	0.143916	-0.122807	0.0936214	0.172681	-0.135894	0.374878	0.123779	-0.0187733	0.239771	0.422854	0.0247756	0.127755	0.191516	0.367645
CCNA_00018	molybdenum cofactor biosynthesis protein A	-0.0611033	0.0201059	0.0307426	-0.0171585	-0.0311868	-0.0476033	0.121339	0.0754267	-0.00510782	0.274774	0.170802	0.00748223	0.105615	-0.126483	0.173991
CCNA_00019	molybdopterin-guanine dinucleotide biosynthesis protein A	0.192008	-0.0972363	-0.101684	0.0283735	0.00432444	0.0827377	0.0735088	0.0479948	0.159517	0.0803428	-0.0471348	0.0369567	-0.192099	0.333065	0.262003
CCNA_00020	hypothetical protein	-0.00711597	0.0260452	-0.000115609	-0.00385143	0.307609	-0.0821581	-0.106296	-0.453099	0.338284	-0.548903	0.16055	-0.122814	0.15229	0.448454	0.216145
CCNA_00021	putative aerobic-type carbon monoxide dehydrogenase, large subunit CoxL	0.0581274	0.00348076	-0.062503	0.0340178	0.0146077	0.0345329	0.0484736	-0.100994	0.0864473	0.0418738	-0.0312301	0.105763	0.0306141	0.375192	0.061912
CCNA_00022	putative aerobic-type carbon monoxide dehydrogenase, small subunit CoxS	-0.0452732	0.076103	-0.0195609	0.0154384	0.075626	0.0139209	-0.00847985	0.0934763	-0.159252	0.0479066	0.0343009	0.0958491	0.00530313	0.161394	0.0217012
CCNA_00023	mliC-family lysozyme inhibitor protein	-0.0358912	0.0613413	-0.00944613	-0.0220045	-0.0508597	-0.0793243	-0.264888	-0.64164	-0.0445074	-0.342746	-0.072522	-0.467334	-0.0196822	0.307904	0.0737527
CCNA_00024	uroporphyrin-III C-methyltransferase/Precorrin-2 dehydrogenase/Sirohydrochlorin ferrochelatase	0.0246098	0.0331689	-0.102169	0.011428	-0.245864	-0.228027	-0.103335	0.012771	0.113413	-0.355175	-0.366276	-0.276811	-0.134429	-0.125531	-0.244357
CCNA_00025	major facilitator superfamily transporter	0.0538046	-0.0464477	-0.00497367	0.0968174	0.0974784	0.0639216	0.0458141	0.123002	0.182584	0.143885	0.146952	0.219534	0.175064	0.250878	0.166726
CCNA_00026	PAS-family sensor histidine kinase CckO	-0.0424398	0.016231	0.0278853	0.0816214	0.0635518	0.1162	0.0319681	0.121561	0.170818	0.0743248	0.106592	0.213109	0.0895461	0.257865	0.146772
CCNA_00027	2OG-Fe(II) oxygenase	0.0687917	-0.00106396	-0.0614405	-0.0354661	0.162895	-0.00799819	-0.316392	0.0921151	0.128143	-0.261891	0.302328	0.318536	-0.571604	-0.198675	0.0196922
CCNA_00028	TonB-dependent receptor	-0.000348021	0.0174909	-0.0243995	-0.085866	0.0142762	-0.0297135	-0.429612	0.173959	0.159811	-0.431451	0.190686	0.239592	-0.264898	-0.261402	-0.232256
CCNA_00029	RhtB-family efflux protein	0.0264667	0.069813	-0.0788302	0.0113124	-0.00333059	-0.0492835	0.0619455	0.0208808	0.158873	0.0877522	0.0632314	0.0728091	0.024708	-0.0793944	-0.173687
CCNA_00030	Ribonuclease I	0.0860097	-0.0305385	-0.0572564	-4.62604e-05	-0.0546088	-0.0656061	0.0956999	0.110513	0.034277	0.170394	0.0675087	0.161026	-0.0504638	-0.072095	-0.105459
CCNA_00031	toxin protein VapC	0.0114772	0.0252741	-0.0306064	0.170378	0.223299	0.195922	0.514874	0.556344	0.510637	0.60119	0.347271	0.43519	0.538826	0.447725	0.23177
CCNA_00032	antitoxin protein VapB	-0.0730949	0.0666112	0.00690998	0.0973327	0.238113	0.0374786	0.313939	0.546216	0.466575	0.376282	0.221558	0.748931	0.209818	0.00940828	0.315458
CCNA_00035	tRNA pseudouridine synthase B	0.0437368	-0.0640041	0.00420117	-0.123122	-0.0168774	-0.0569021	-0.482323	0.0379722	-0.24903	-0.186008	-0.423035	-0.0864454	0.111085	0.177281	0.105745
CCNA_00036	ribosome-binding factor A	0.0122482	-0.0656392	0.0404683	-0.389982	-0.410837	-0.279108	-0.516646	-0.0883957	-0.328349	-0.501068	-0.19142	-0.203127	-0.356557	-0.237796	-0.37211
CCNA_00037	Dienelactone hydrolase-family protein	0.117804	0.0626208	-0.162529	0.104306	0.0316996	0.0939015	0.11214	0.164087	0.103114	0.0323074	0.225683	0.238281	-0.0335351	0.187212	0.0736986
CCNA_00038	hypothetical protein	0.0616758	-0.00834517	-0.0598328	-0.605624	-0.554909	-0.689808	-0.718049	-0.597764	-0.462694	-0.684013	-0.0579281	-0.222394	-0.492033	-0.216081	-0.32686
CCNA_00039	hypothetical protein	0.0715553	-0.010112	-0.0505824	0.0435228	-0.0231392	0.0372969	-0.0831231	-0.0313456	-0.144635	-0.0929668	-0.0814414	-0.010363	-0.066319	0.331716	-0.0143174
CCNA_00040	YcxB-like membrane protein	0.138249	-0.0788148	-0.0646213	0.117095	0.0407115	0.0868798	0.062476	0.184892	0.143417	0.16647	0.119961	0.117711	0.117896	0.363917	0.249332
CCNA_00044	ribosome maturation protein RimP	-0.0448103	0.168638	-0.14646	-0.353749	-0.618457	-0.61493	-0.822629	-0.570954	-0.547528	-0.622936	-1.44029	-0.343065	-0.85763	-0.441002	-0.136219
CCNA_00046	hypothetical protein	0.0925118	-0.0341004	-0.0430852	0.22046	0.216808	0.217192	0.267711	0.261662	0.0413526	0.401461	0.394084	0.207105	0.690585	0.286726	0.308846
CCNA_00047	tRNA m7-G46 methyltransferase	-0.104991	0.217736	-0.103755	0.0881459	0.0650326	0.0488739	-0.0443013	-0.151569	-0.142927	-0.275649	-0.0909267	-0.0709702	-0.41799	0.350613	0.195348
CCNA_00049	HTH transcriptional regulator	-0.395975	0.374633	-0.0207264	0.459578	0.693437	0.458467	0.758935	1.2349	1.02367	0.363789	0.512229	0.623193	0.7557	0.806312	0.661297
CCNA_00050	apolipoprotein N-acyltransferase Lnt	-0.0158501	0.0384002	-0.0141655	-0.887853	-0.997129	-0.894755	-1.20398	-0.781003	-0.82432	-0.976002	-0.792827	-0.532547	-0.456274	-0.544234	-0.467526
CCNA_00051	magnesium and cobalt efflux protein CorC	-0.000350748	0.066892	-0.0585849	-0.0939752	-0.0685022	-0.0937674	-0.112453	-0.093873	-0.00450752	0.0807489	-0.0801173	-0.00683431	-0.0170019	-0.0795034	-0.148342
CCNA_00053	phosphate starvation-inducible protein PhoH	-0.018271	0.0155505	0.00806965	0.00714908	-0.0215486	0.00328652	0.057072	0.117104	0.0713071	-0.0417552	0.00441647	0.134373	-0.0283623	0.0646887	0.0190935
CCNA_00054	tRNA 2-methylthioadenosine synthase	0.0168121	0.0239978	-0.0339624	-0.0834935	-0.0226539	-0.0875855	-0.0629684	-0.0362519	0.0305487	-0.130767	-0.0999468	-0.146483	-0.119259	-0.00635375	-0.105842
CCNA_00056	ribosomal-protein-S18-alanine acetyltransferase	0.0256476	-0.0372903	0.0375075	-0.00771055	-0.0703414	0.00247651	-0.192684	-0.2504	-0.209576	-0.282807	-0.112951	-0.205459	0.125789	0.123079	0.14905
CCNA_00058	hypothetical protein	0.123208	-0.1384	0.00824769	-0.0587793	-0.110559	-0.057537	-0.0167834	0.191943	-0.057413	-0.0277913	-0.0881353	-0.00600831	0.0651738	-0.0933902	0.0623735
CCNA_00059	malonic semialdehyde reductase	-0.0176874	0.0123784	-0.000363181	0.184027	-0.00561214	0.0738834	0.214609	0.133896	0.045108	0.0118064	-0.0791638	0.53901	0.148697	0.110121	0.256048
CCNA_00061	cytochrome p450	0.0724467	0.026602	-0.0974339	-0.0410359	-0.0140626	-0.0701911	-0.0904496	-0.0795716	-0.0126838	0.00572136	-0.0106467	-0.15028	-0.225589	0.0412374	-0.12476
CCNA_00064	methyl-accepting chemotaxis protein	-0.17111	0.016162	0.13888	0.044396	0.0418825	-0.0716633	-0.136681	-0.252476	-0.0120049	-0.0973948	-0.260198	-0.178915	-0.0254118	0.133189	0.26821
CCNA_00065	S-adenosylmethionine-dependent methyltransferase	0.0715521	-0.0519327	-0.0238615	-0.00827498	0.0621377	-0.00301832	-0.129035	-0.127941	-0.104447	-0.307575	-0.173886	-0.180194	0.0157627	0.2357	0.167711
CCNA_00066	Rieske (2Fe-2S) domain protein	0.0663817	-0.158612	0.0964902	0.0206199	-0.177995	-0.133195	-0.350893	-0.0431696	-0.079339	0.0632134	0.0580346	-0.181065	0.275164	0.283759	-0.203662
CCNA_00067	YciI-like protein	0.0394079	-0.122823	0.0877007	-0.0683329	-0.153957	0.140595	-0.11328	-0.0871169	-0.0475137	-0.0468129	-0.2315	0.0849051	-0.396289	0.190924	-0.231937
CCNA_00073	HemY domain membrane protein	-0.0463948	-0.0310799	0.0837156	-0.0906258	-0.102286	-0.00719846	-0.262799	-0.549102	-0.281928	-0.204524	-0.458273	-0.615678	0.36479	0.650071	0.231563
CCNA_00074	multifunctional fatty acid oxidation complex subunit alpha FadJ	-0.0114495	-0.0483719	0.0601064	0.135186	0.10158	0.0457692	0.0227555	0.113574	0.0165129	0.0392028	-0.0970687	0.0751334	0.253645	0.391445	0.163749
CCNA_00075	3-ketoacyl-CoA thiolase	0.112889	-0.0601282	-0.0520307	-0.0952157	-0.184928	-0.115943	-0.182009	-0.0416222	0.106902	-0.228606	-0.026446	-0.141067	-0.168744	0.126814	-0.0354279
CCNA_00076	hypothetical protein	-0.131395	0.308289	-0.187822	-0.135756	-0.195801	-0.194431	-0.422164	-0.194998	-0.487866	-0.379111	-0.321241	-0.874496	-0.109204	-0.239289	-0.464206
CCNA_00077	acyl-CoA dehydrogenase, long-chain specific	-0.0570307	0.0974782	-0.00801732	-0.0335297	0.0571966	0.00227686	-0.0412635	-0.128483	-0.122794	-0.000606893	0.00890672	-0.0507021	0.180474	0.217741	0.0299331
CCNA_00078	acyl-CoA dehydrogenase	-0.00919813	-0.0154891	0.0318645	0.117612	0.115142	0.144866	0.0818844	0.104445	0.13274	0.0637623	0.0419812	0.209186	0.154147	0.350806	0.167514
CCNA_00079	MerR-family transcriptional regulator	0.191833	-0.0279559	-0.145801	-0.00283867	0.0198786	0.0547984	0.169961	0.371924	0.344994	0.473283	0.523071	0.454454	0.193578	0.113949	-0.142047
CCNA_00080	LexA-related transcriptional repressor	0.0649442	-0.358594	0.276351	-0.0829698	0.163166	0.0515194	-0.504648	0.00912501	-0.140271	-0.0224	-0.312837	0.233633	0.101913	-0.207637	-0.22375
CCNA_00081	hypothetical protein	-0.107308	0.133911	-0.019283	-0.0250481	0.113555	0.418041	0.299081	0.300246	0.152226	0.204014	-0.257908	0.0543405	0.313957	-0.138952	0.361645
CCNA_00083	phosphoglucomutase/phosphomannomutase	-0.0401844	-0.0360377	0.0555509	0.0048868	0.000154955	0.00925438	0.00032737	0.186043	-0.0556431	0.191374	0.150163	0.240893	0.430155	0.439931	0.215627
CCNA_00084	phosphoribosylaminoimidazolecarboxamide formyltransferase/IMP cyclohydrolase	0.0504271	0.0516092	-0.0780176	0.0953723	0.0744341	0.210567	0.232747	0.354187	0.131292	0.0897091	0.191205	0.222928	0.685732	0.868509	0.576627
CCNA_00085	dienelactone hydrolase-related protein	0.0155417	0.00410136	-0.00642116	0.1585	0.0931453	0.104573	0.0166592	0.0630413	0.250347	0.0879924	0.217608	0.0891372	-0.00673978	0.0923374	0.171941
CCNA_00086	NAD-specific glutamate dehydrogenase GdhZ	0.0936201	-0.176623	0.100907	0.13816	0.0443109	0.468681	-0.55017	0.635636	0.274556	0.681974	1.84604	1.41098	1.67775	1.74734	1.8475
CCNA_00087	PerM-family permease	0.0175138	-0.0224277	-0.0143614	0.0373109	0.0148667	0.00513784	0.0493663	-0.0618549	-0.0302329	0.0644659	0.0754352	0.0193444	-0.0691168	-0.0145852	0.0557193
CCNA_00088	HerA helicase-related ATPase	0.0204202	-0.129878	0.0997995	0.000996949	-0.0714202	0.0299251	0.0531774	0.078398	0.164496	0.0969876	-0.0306449	0.0405566	-0.0208419	0.226708	0.209964
CCNA_00089	MHYT/PAS-family GGDEF/EAL protein	-0.0241852	0.0343518	-0.00814812	0.0819065	0.0841426	0.00571714	0.120883	0.121572	0.127008	0.0888198	0.0363275	0.0700975	0.123433	0.257828	0.100998
CCNA_00090	UDP-glucose 4-epimerase	0.0611916	-0.0924997	0.0220833	-0.0614871	0.0423826	-0.0368649	-0.107901	-0.0686967	-0.0942893	0.0387199	-0.146316	-0.0412741	-0.0136066	0.10128	0.119938
CCNA_00091	transporter, drug/metabolite exporter family	0.01669	-0.0525115	0.040714	0.00212053	0.0912289	-0.0018463	-0.0595245	-0.0762789	-0.0487709	0.0301401	-0.0601585	0.0163001	0.259622	0.331306	0.115391
CCNA_00092	short chain dehydrogenase	-0.031995	-0.162025	0.180725	-0.0163788	-0.0608401	-0.00646725	-0.0489451	-0.011698	-0.00929146	-0.384005	-0.231422	-0.0658837	-0.180695	0.415462	-0.152625
CCNA_00094	WecG/TagA-family glycosyltransferase HfsJ	0.0659555	-0.0195196	-0.0307966	0.0445352	0.0570128	-0.0390273	-0.307677	-0.215363	-0.272747	-0.490701	-0.386036	-0.348763	-0.244116	-0.108121	-0.125763
CCNA_00095	quinone oxidoreductase	-0.116906	0.125351	-0.0097298	0.0191265	-0.0249426	0.0213981	-0.136338	-0.185976	-0.189124	-0.331009	-0.214112	-0.164156	0.0278514	0.218286	0.0681422
CCNA_00096	L-asparaginase	0.147571	-0.026908	-0.116512	0.0117936	-0.0629268	0.0448887	-0.191744	-0.0957254	-0.0855134	-0.262871	-0.383094	-0.380508	0.125687	0.117338	0.328042
CCNA_00097	hypothetical protein	-0.0672429	0.0740865	0.0160995	0.0625076	0.0261571	0.129371	-0.0176939	0.398494	0.155329	0.299348	0.0813771	0.331249	0.0758517	0.0309991	0.422282
CCNA_00098	hypothetical protein	-0.0270818	0.293056	-0.181308	-0.107736	-0.133194	-0.123362	-0.174654	-0.0680997	-0.282822	-0.33032	-0.422743	-0.344394	-0.0916134	0.0462333	-0.149866
CCNA_00099	FtsZ-binding protein FzlC	0.108823	0.0293296	-0.141119	0.420941	0.0131953	0.525547	0.323013	0.0417157	-0.434592	0.022383	-0.303723	0.304451	0.00851675	0.488396	0.448094
CCNA_00101	16S rRNA m5C methyltransferase RsmB	-0.103593	0.0228405	0.0848369	0.0147593	-0.116913	-0.0893053	-0.161811	-0.0952932	-0.394621	-0.177593	-0.174975	-0.0673728	0.0957391	0.328702	0.312472
CCNA_00103	gamma-glutamyltranspeptidase	0.0423569	-0.0295875	-0.00929678	0.0532371	0.0869737	0.0169899	-0.114051	-0.0247537	-0.0620453	-0.177925	-0.238695	-0.169167	0.274048	0.34857	0.184522
CCNA_00104	orotidine 5'-phosphate decarboxylase	0.19166	-0.234218	0.0195848	0.0599511	-0.257952	-0.051333	-0.0754894	-0.0334676	-0.524048	-0.329572	-0.0900775	0.0707763	0.582579	0.923713	0.87441
CCNA_00105	MarC family integral membrane protein	-0.0421884	-0.0913168	0.150195	0.0252732	-0.121453	0.257101	-0.442853	-0.535571	-0.212166	-0.278765	-0.637859	-0.0713078	0.325447	0.527139	0.435091
CCNA_00108	lon endopeptidase-related protein	0.0199287	-0.230763	0.187203	0.0899157	-0.00716922	0.160614	0.050226	-0.155344	0.063048	-0.205436	-0.147058	-0.0943867	0.455329	-0.158139	0.217911
CCNA_00109	chaperedoxin CnoX	-0.116981	0.156643	-0.0318042	0.175875	0.23354	0.187797	-0.0967942	0.0784381	0.0985415	-0.299731	0.0173053	0.0603197	0.214623	0.432472	0.468703
CCNA_00111	hypothetical protein	0.0315074	-0.079106	0.0883527	-0.0567027	-0.0378892	-0.024566	0.120091	0.211374	-0.0614876	0.155886	0.182994	-0.114219	0.17328	-0.026462	-0.0120957
CCNA_00112	glyoxalase family protein	0.0436163	-0.0408428	0.011271	0.00965911	-0.0211712	-0.016044	-0.0753535	-0.077986	0.0130306	-0.188693	-0.18106	0.0958833	-0.169978	-0.23142	0.0676732
CCNA_00113	hypothetical protein	-0.284336	0.120209	0.149742	0.257012	0.135909	0.140335	0.0780714	-0.0938465	-0.200791	-0.106901	-0.112777	0.142823	0.396815	0.344876	0.17518
CCNA_00114	MarR/EmrR-family transcriptional regulator	-0.159061	0.20738	-0.048056	-0.0339303	-0.107707	0.0265712	-0.0102161	0.0370154	-0.110203	0.0249659	0.0679617	-0.174038	0.301462	0.274223	0.161433
CCNA_00115	TolB protein	0.074829	-0.045433	-0.0201434	0.0940477	0.0813371	0.0892927	0.0170332	0.0729419	0.0537851	-0.00423598	0.00103423	0.0528367	0.110955	0.224273	0.172353
CCNA_00118	O-linked N-acetylglucosamine transferase, SPINDLY family	0.0727409	-0.0172579	-0.0548146	0.0584732	0.0977454	0.0971747	0.347297	0.29159	0.344931	1.06648	0.844968	0.829491	1.20733	1.24906	0.999596
CCNA_00119	S-adenosylmethionine-dependent methyltransferase	-0.0440606	0.0352689	0.0253058	-0.0871323	0.00733477	-0.0781697	0.276001	-0.00114531	0.215464	0.237032	0.16854	0.423764	-0.0832029	-0.0775146	0.0283749
CCNA_00120	N-acetyltransferase family protein	-0.0435011	0.0186608	0.0291466	0.0817055	-0.0270755	0.0821335	-0.100852	0.00912886	-0.0300473	0.018783	0.0435041	-0.0768979	0.149972	0.160283	-0.0587755
CCNA_00122	YkvA-family membrane protein	0.046401	0.00791828	-0.0379918	0.177301	0.134831	0.168286	0.241479	0.327067	0.176105	0.220313	0.320583	0.310978	0.524948	0.0742367	0.559417
CCNA_00123	3-hydroxyacyl CoA dehydrogenase	0.136934	-0.109173	-0.020573	0.0432922	0.0275428	0.0543713	0.0279987	0.240101	0.111278	-0.137782	-0.0474329	0.0128442	0.0187286	-0.00706363	-0.0830749
CCNA_00124	hypothetical protein	-0.0819528	0.00301175	0.0976525	0.282092	0.256272	0.32044	0.204616	0.398959	0.420331	0.360204	0.377351	0.456477	0.444676	0.310132	0.256131
CCNA_00125	amino acid efflux permease	0.0206854	-0.0598721	0.0449465	-0.00304685	0.0823269	-0.128349	-0.5691	-0.35597	0.161534	0.185657	-0.389744	-0.83169	-0.350586	-0.0417499	-0.0357618
CCNA_00126	glutathione S-transferase	-0.043872	-0.0196587	0.0783982	0.148867	0.207432	0.149323	0.0349874	-0.0305615	0.119653	-0.01173	0.0747884	0.0477843	0.270214	0.177163	-0.0222429
CCNA_00127	KTSC domain protein	0.0119473	0.00484707	-0.00777641	-0.0111888	0.0204571	0.0660454	0.0474276	0.146076	0.0930835	0.0601766	0.172874	0.159802	0.149038	0.248522	0.194141
CCNA_00128	argininosuccinate synthase	-0.0287892	0.010134	0.0240861	0.0564114	0.0314434	-0.00624224	0.0858848	0.193442	0.0694041	0.123224	0.0881303	0.233869	-0.0983746	0.150887	-0.0243964
CCNA_00131	Rrf2 family protein	0.0595625	-0.0341609	-0.0125127	-0.0765606	-0.111849	-0.224476	-0.212008	-0.512929	-0.559133	0.1548	-0.185394	0.18906	1.51265	0.0142393	-0.283063
CCNA_00132	ketoacyl reductase hetN	-0.0387402	0.0281298	0.0217727	-0.0357444	0.0123004	0.12784	-0.0644849	0.101947	-0.0370227	-0.184907	-0.154708	0.0215165	0.107399	0.209345	0.205949
CCNA_00133	radical SAM family enzyme	-0.0553019	0.0164922	0.0233834	0.170975	0.00840872	0.164981	0.052679	0.182294	0.00410725	0.0457493	0.0664255	-0.0376177	0.370277	0.458455	0.507298
CCNA_00134	YjfL-family membrane protein	0.113159	-0.0124274	-0.082671	0.0453299	0.0565575	-0.183816	-0.149992	0.149034	-0.556617	0.138623	0.150881	0.205708	0.911082	0.00735962	0.480021
CCNA_00135	trypsin-like peptidase	-0.0754786	0.0163011	0.0359037	0.106377	-0.0877392	-0.222238	-0.235046	-0.939776	-0.407774	0.36291	-0.0901236	0.466237	0.310432	0.618764	0.231085
CCNA_00136	AmpG-family major facilitator transporter	0.0295607	0.192562	-0.190783	-0.306804	-0.231634	-0.458349	-0.573201	-0.176142	-0.837483	-1.11135	-1.3784	-0.521639	-0.168153	0.0420104	0.1227
CCNA_00137	hybrid two-component histidine kinase/receiver protein ShkA	-0.178621	0.0739725	0.112026	-0.091574	0.107229	-0.00464932	-0.24324	-0.221913	-0.47253	-1.02366	-0.574876	-0.832172	-0.43085	-0.15622	-0.0928873
CCNA_00138	TonB-dependent receptor	0.0554306	0.00811551	-0.0456079	0.0722288	0.0081759	-0.033758	-0.0306018	0.0578151	0.103417	0.0149338	-0.0799142	0.016903	0.0847901	0.191424	0.0367028
CCNA_00139	magnesium chelatase subunit ChlI-like ATPase	0.0437276	-0.0864577	0.0323632	-0.0439405	0.0414733	-0.000309292	-0.267244	0.279772	0.394669	0.0245116	0.0553018	-0.0407859	-0.0383125	0.142496	0.0423089
CCNA_00141	SirB1-family tetratricopeptide repeat protein	-0.0790398	0.0716646	-0.0174403	0.0431177	-0.0274726	-0.0889621	-0.243614	-0.192365	-0.169997	-0.186401	-0.267581	-0.257138	0.00713909	0.239119	0.0547494
CCNA_00143	ribosomal RNA small subunit methyltransferase I	-0.10178	0.00562232	0.0924201	0.1946	-0.0240988	0.0645003	-0.173408	-0.14109	-0.00784892	-0.102535	-0.0357144	0.207683	0.366349	0.341197	0.134087
CCNA_00144	oxygen-independent coproporphyrinogen-III oxidase	0.0654841	-0.0477305	-0.00360646	-0.136641	-0.0830189	-0.0583373	-0.207654	-0.155564	-0.191982	-0.345696	-0.0632166	-0.217946	-0.0822166	-0.092038	-0.181932
CCNA_00146	glutathione S-transferase	0.017001	-0.0881675	0.0825984	0.155912	0.0538169	0.0922722	-0.222862	-0.112253	-0.14584	-0.194559	-0.275012	0.022392	0.257201	0.248071	0.0632386
CCNA_00148	hypothetical protein	0.11564	-0.0747569	-0.0414101	-0.114444	-0.145251	-0.129506	-0.36855	-0.0334942	-0.179249	-0.25528	-0.151185	0.101017	0.186785	0.16094	0.207534
CCNA_00150	Periplasmic serine protease, S1-C subfamily	0.140833	0.0328049	-0.149559	0.32906	0.507366	0.43096	0.440607	0.50719	0.641383	0.341615	0.392624	0.490931	0.64908	0.432537	0.504038
CCNA_00151	ribonuclease PH	-0.0965653	0.00720151	0.0887373	-0.133038	-0.12651	-0.0611981	-0.0652862	0.144276	-0.107146	-0.321814	-0.0562022	-0.312277	-0.44166	-0.104038	-0.385911
CCNA_00152	winged helix-turn-helix transcription repressor HrcA	0.104297	-0.0594696	-0.0381629	-0.057075	-0.0833761	-0.0194908	-0.222881	-0.112258	-0.0659939	-0.294107	-0.152473	-0.102612	0.0244572	0.191389	-0.0203165
CCNA_00154	conserved hypothetical membrane protein	-0.00068918	-0.0104269	0.0196442	0.0806965	0.033296	0.0200014	0.00405835	0.162894	0.0379273	0.129531	0.11946	0.202141	0.153152	0.0955774	-0.14122
CCNA_00156	ArsR-family transcriptional regulator	0.10363	0.0863522	-0.173305	-0.0544807	-0.217488	-0.170197	-0.227318	-0.281992	-0.0833622	0.072275	-0.182301	-0.53354	-0.477157	-0.493431	-0.482748
CCNA_00157	glyoxalase family protein	0.0125454	0.0402036	-0.050082	-0.0543166	0.00136843	-0.0562809	-0.0933586	-0.166948	0.0913482	-0.0394704	-0.136335	-0.104943	-0.0867725	0.0331626	0.0758005
CCNA_00158	DNA replication and repair protein recF	-0.00460976	0.0608918	-0.0544247	0.00317866	-0.0703091	0.0558461	-0.00497391	-0.0511128	0.0271452	-0.0348682	0.192768	-0.155788	-0.226627	-0.141843	-0.0688415
CCNA_00160	methyl-accepting chemotaxis protein	0.0262894	0.00143286	-0.0131377	-0.0120546	-0.0270789	0.00220244	0.0810088	-0.0382847	0.0208057	-0.0304054	0.0802473	0.189724	-0.00509054	-0.165593	-0.11821
CCNA_00162	beta-barrel type 2 porin	0.0814969	-0.0239943	-0.0471311	0.0225507	0.0417772	0.0701318	0.14272	0.371632	0.308015	0.354726	0.362998	0.537731	0.0796227	-0.0657366	-0.0294915
CCNA_00163	exopolysaccharide transport family protein	-0.00661289	0.00238102	0.0149216	0.0572641	0.0716408	0.115157	0.0488106	0.250512	0.135641	0.0806633	0.138224	0.241867	0.305557	0.111439	0.0796333
CCNA_00164	O-antigen polymerase	-0.0171053	0.0169962	0.00354093	0.0195495	0.0557391	0.0651182	0.128698	0.204888	0.171667	0.171692	0.0988928	0.155158	0.14028	0.0988802	0.0236764
CCNA_00165	polyisoprenylphosphate hexose-1-phosphotransferase pssY	0.0527695	-0.00277195	-0.0442893	0.0846939	0.0538891	0.0755826	0.1659	0.216405	0.124208	0.290186	0.126184	0.122125	0.157954	0.211498	0.139907
CCNA_00166	transglutaminase-like cysteine proteinase HvyA	-0.00778962	0.0524668	-0.0263978	0.0187639	0.0173493	0.183172	0.115405	0.281744	0.0379673	-0.121247	0.216456	0.126807	0.127961	0.171011	0.0976273
CCNA_00167	metallophosphatase family protein	-0.0657713	0.0371254	0.0342859	-0.0377139	-0.157078	0.0190157	0.0683796	0.243448	0.113759	0.169381	0.000954564	0.110333	-0.304004	-0.0216402	0.207577
CCNA_00168	polysaccharide export protein	0.00829494	-0.0309002	0.0351402	0.0724811	0.0752348	0.0531005	0.231482	0.304376	0.0734465	0.243084	0.373213	0.365581	0.133725	0.0990568	0.0473788
CCNA_00169	hypothetical protein	-0.0694181	0.0175272	0.0508681	0.0516213	0.0491557	0.0347905	0.10572	0.188019	0.0801223	0.0745501	0.0998089	0.158364	-0.0773938	-0.0401741	0.00368578
CCNA_00170	TonB-dependent receptor	-0.000389406	0.0114934	-0.00592856	0.00512006	0.00888492	-0.0249868	0.0864115	0.0930971	0.00741487	0.0889427	0.0178528	-0.0326191	0.0136778	-0.0415725	-0.0285729
CCNA_00172	type II secretion pathway protein D	0.144649	-0.0538588	-0.121832	-0.0755825	-0.189628	-0.069812	-0.165852	-0.0167634	-0.0454922	0.000130844	0.0362184	-0.034198	0.00733165	-0.158482	-0.180178
CCNA_00173	type II secretion pathway protein E	-0.0933269	0.400677	-0.361207	-0.248089	-0.117707	-0.363641	-0.183262	-0.230301	-0.254656	-0.302909	0.0476418	-0.331344	-0.287242	-0.310526	-0.138131
CCNA_00174	type II secretion pathway protein F	-0.0950344	-0.0466361	0.151514	0.0436964	0.205952	0.00951165	0.129504	0.049236	0.0749553	0.126449	0.0907968	0.106573	0.00955788	-0.103615	0.0749378
CCNA_00175	type II secretion pathway protein G	0.132102	-0.216993	0.0799178	-0.0960849	-0.0169221	-0.0448509	0.0287371	-0.16221	0.0686309	0.0776958	-0.010271	-0.224505	-0.00930459	-0.109129	-0.0949914
CCNA_00176	type II secretion pathway protein H	0.000935556	-0.0123283	0.0117502	-0.0271499	0.304466	0.0349779	0.0798497	0.24378	0.308773	-0.0483974	0.104688	0.148412	0.225291	0.0462552	0.169796
CCNA_00178	type II secretion pathway protein J	0.0367053	-0.0222603	-0.00388635	-0.0303864	0.033043	-0.0902978	-0.0216303	-0.0212181	-0.113957	-0.0250833	0.0104962	-0.0239004	0.0315152	0.0433573	-0.0451487
CCNA_00179	type II secretion pathway protein K	0.0454247	-0.00979343	-0.0250068	0.0127413	0.0679044	-0.0237028	0.0652524	-0.192896	-0.133707	0.0554618	-0.110768	-0.0568039	-0.0285627	0.179146	-0.0333966
CCNA_00180	type II secretion pathway protein L	0.0651659	0.00125226	-0.0682354	-0.094699	-0.181616	0.0226592	-0.000794924	-0.30094	-0.211123	-0.155063	-0.227989	-0.280975	0.0797165	-0.0956973	-0.216247
CCNA_00181	type II secretion pathway protein M	-0.180719	0.0138467	0.181737	-0.31786	-0.195479	-0.245472	-0.258417	-0.179844	-0.360457	-0.259419	-0.303121	-0.850775	0.430857	0.299853	0.1201
CCNA_00182	type II secretion pathway protein N	-0.169859	-0.16835	0.34444	0.279082	0.134064	0.230595	0.37976	0.492336	0.693929	0.393794	0.324761	0.525627	0.154518	0.234984	-0.027416
CCNA_00183	type II secretory pathway, prepilin signal peptidase	0.00259933	-0.107138	0.113922	-0.0259727	0.0369793	0.0133843	0.0326189	0.0627759	0.249715	-0.0169077	-0.095427	-0.249753	-0.20083	-0.153084	-0.300405
CCNA_00184	hypothetical protein	0.0726182	0.0377375	-0.0923332	-0.0540846	-0.0543846	-0.0578773	-0.103257	-0.104387	0.00966948	-0.0655415	-0.151341	-0.186788	-0.059612	0.000123846	-0.0764434
CCNA_00185	TonB-dependent receptor	-0.0141084	-0.0128795	0.030551	0.0384463	-0.00863598	-0.0105871	0.000699726	0.0255904	-0.0339643	-0.0551964	-0.0188011	0.000417457	0.0488931	-0.0544167	-0.157953
CCNA_00186	guanine-hypoxanthine permease	-0.117654	0.00602142	0.10995	0.117097	0.174268	0.189033	0.212444	0.4516	0.24747	0.043163	0.212417	0.180808	0.00709764	0.276711	0.201449
CCNA_00187	NUP-family purine nucleoside permease	-0.042464	-0.0456879	0.0926064	-0.0312312	-0.0476608	-0.0532403	-0.0260906	0.0337399	0.0670617	-0.00734374	-0.0833429	-0.184011	-0.0220413	-0.211512	-0.20467
CCNA_00188	ABC transporter ATP-binding protein	-0.035961	-0.0587984	0.0837893	-0.140413	-0.0861662	-0.172068	-0.0971697	-0.106327	-0.0750192	-0.43825	-0.113006	-0.153806	-0.522021	-0.764432	-0.623572
CCNA_00190	acyl-CoA hydrolase	-0.0825674	0.327387	-0.302158	0.120613	0.0728291	0.195746	-0.11392	-0.504905	-0.148978	0.0759359	0.0861274	-0.340422	-0.182259	-0.129085	0.980938
CCNA_00191	N-acetylglutamate synthase domain protein	0.10304	-0.0278005	-0.081762	-0.0274089	-0.040189	0.0351837	0.0221578	-0.0351715	-0.171684	-0.00513511	0.0041417	-0.134971	0.0133306	-0.153303	-0.206979
CCNA_00192	long-chain-fatty-acid--CoA ligase	-0.0494153	0.00349711	0.0532275	0.130886	0.0851277	0.0100587	-0.0890549	-0.134959	0.0780472	0.0303916	0.0504076	0.0652671	0.0258832	0.0173794	-0.286281
CCNA_00193	3-isopropylmalate dehydrogenase	0.0461914	-0.0288599	-0.0150341	0.07672	0.045972	0.0931398	0.151459	-0.0223235	0.0118577	0.0957108	0.0284277	0.0932063	0.0416572	0.0623335	0.0103111
CCNA_00194	YgiN-family quinol monooxygenase	-0.00826942	0.14582	-0.120321	0.0652943	0.0659771	0.0434585	-0.291546	-0.522967	0.0873101	-0.0571146	-0.915306	-1.22924	-0.494491	0.203728	-0.346595
CCNA_00195	3-isopropylmalate dehydratase small subunit	-0.197458	0.104705	0.103398	-0.158409	-0.0463224	0.00139201	-0.0685135	0.000814573	-0.0369322	0.0722353	0.394337	0.12141	0.132478	-0.131333	-0.127148
CCNA_00196	3-isopropylmalate dehydratase large subunit	0.00580642	-0.0206377	0.0186197	-0.0462124	-0.011966	-0.0806232	0.0171071	0.0137826	0.0502014	0.168387	-0.105744	0.0356107	-0.0677544	-0.132923	-0.1348
CCNA_00199	TadG/vWA-family protein CpaL	0.0232474	-0.036081	0.0246807	0.139225	0.128258	0.167002	0.308969	0.259407	0.282008	0.202932	0.193709	0.297041	0.169151	0.125022	0.0204808
CCNA_00200	2OG-Fe(II) oxygenase superfamily protein	0.0378849	0.0375497	-0.0734361	0.12294	0.0792262	0.0662537	0.112513	0.312584	0.167422	0.147735	0.197787	0.203883	0.366699	0.072708	0.194196
CCNA_00201	outer membrane protein	0.0126073	-0.0324913	0.0105653	-0.00547125	0.0208	-0.0230979	0.00290205	0.0370554	-0.0564893	0.063766	0.137157	0.140542	-0.268688	-0.204242	-0.191547
CCNA_00202	DesA-family fatty acid desaturase	0.07776	-0.0272792	-0.0374908	0.00843721	-0.0882774	0.0697512	-0.161668	0.14411	0.00153157	-0.0269274	0.301282	-0.151319	-0.282231	-0.0971907	-0.480359
CCNA_00203	sterol desaturase family protein	-0.117916	-0.0175528	0.124673	0.0109247	-0.0392863	-0.0537298	0.0284092	0.0866699	0.0233191	0.113562	0.194932	-0.119507	0.00812253	0.0954635	-0.0248767
CCNA_00204	glutathione-regulated potassium-efflux system protein kefB	0.101078	0.0809355	-0.16252	0.00445297	-0.155943	-0.107684	0.00935286	0.0963234	0.0505438	-0.0480146	0.0817091	0.0540173	0.0675574	-0.269863	0.0294101
CCNA_00205	NAD(P)H-quinone reductase	0.098689	-0.0818041	-0.00529158	-0.0200473	-0.0751421	-0.0782576	-0.0135374	0.0377643	-0.0389933	-0.0348682	-0.130409	-0.132265	-0.300519	-0.436762	-0.395314
CCNA_00206	succinyl-CoA:3-ketoacid-coenzyme A transferase subunit A	0.0626453	-0.099506	0.0391606	-0.0104433	-0.0255234	-0.0821088	0.0154721	0.0753248	0.0902918	0.237774	0.316061	0.0522529	0.415055	0.16566	0.176085
CCNA_00207	succinyl-CoA:3-ketoacid-coenzyme A transferase subunit B	-0.0577078	-0.0162877	0.0876506	-0.0415449	0.0662826	-0.0592634	-0.355232	0.0936145	-0.222496	0.365009	-0.360813	-0.427826	-0.111069	-0.430167	0.598362
CCNA_00208	type 1 glutamine amidotransferase (GATase1)-like domain protein	0.0173643	0.0328871	-0.0301981	0.104896	0.317759	0.103889	0.227832	0.320663	0.191096	0.19085	-0.244853	0.397466	0.171218	0.186928	-0.0344839
CCNA_00209	undecaprenyl-phosphomannose:protein mannosyltransferase	-0.0573919	0.0848539	-0.0288706	-0.519547	-0.464554	-0.397389	-0.499169	-0.201792	-0.483232	-0.885488	-0.794098	-0.927647	-0.847356	-0.749528	-0.50217
CCNA_00210	TonB-dependent receptor	0.00232018	0.0286491	-0.0453495	-0.165029	-0.179221	-0.115728	-0.228449	0.0775373	-0.00457954	-0.0988424	0.0131335	0.10299	0.194443	0.129197	0.162352
CCNA_00213	ribosomal-protein-alanine acetyltransferase	-0.0910002	0.0671902	0.0361085	-0.400525	-0.446609	-0.612377	0.0690716	0.179096	0.196533	0.232788	-0.160263	-0.482335	-0.00522827	-0.978304	-0.234073
CCNA_00214	TonB-dependent receptor	-0.0103584	-0.000915635	0.0128209	-0.0516746	-0.0477342	-0.0721243	-0.0512246	-0.0146802	0.00266252	-0.00713563	-0.0212681	-0.152706	-0.0514018	0.0141528	-0.0322934
CCNA_00215	SapC surface layer protein	-0.061382	0.0337467	0.0358388	-0.0125662	-0.134134	-0.0859498	-0.127812	0.0114404	0.0277977	-0.20427	0.0557295	-0.0144006	-0.346664	-0.194003	-0.591275
CCNA_00218	conserved hypothetical protein	-0.0965848	0.0110871	0.0876518	-0.0207844	-0.026916	-0.0292759	-0.0226692	0.0428559	-0.055882	-0.0215584	-0.0695375	0.0237328	-0.565215	-0.378978	-0.348659
CCNA_00220	thiol-disulfide isomerase and thioredoxin	-0.1097	0.00956141	0.0837574	0.0758971	0.0518993	-0.313534	-0.0704591	-0.0748159	-0.125431	-0.0927594	0.102502	-0.0341158	0.0473832	-0.0870211	0.189606
CCNA_00221	hypothetical protein	-0.103483	0.00557381	0.106667	-0.128688	-0.119985	-0.0881666	-0.00177125	-0.144899	-0.150117	-0.226729	-0.200705	-0.0978057	-0.113034	-0.115134	-0.138668
CCNA_00223	MhpC-family ACP methyl ester carboxylesterase	-0.0691758	0.119486	-0.0629649	0.0583198	0.0594197	0.0262117	0.0949001	0.0961558	0.0298642	0.127265	0.256772	0.00914008	-0.193261	-0.177157	-0.216505
CCNA_00224	TonB-dependent receptor protein	-0.0159899	-0.0599853	0.0771397	0.012025	0.021495	0.043123	-0.0287639	0.0425968	-0.0242554	-0.0428284	0.101418	-0.0917421	0.0756523	0.00625681	-0.096576
CCNA_00227	methyltransferase	-0.0706114	-0.156314	0.233344	-0.144839	-0.045059	-0.17944	0.0149329	0.146522	-0.233777	0.0397169	-0.153206	-0.384086	0.336518	0.407176	-0.0556444
CCNA_00228	conserved membrane spanning protein	-0.0304455	-0.0184067	0.0525586	0.0246264	-0.00898314	-0.0587178	0.0808889	0.181143	0.0529233	0.0612086	0.102561	-0.0304742	0.066327	0.179466	0.013477
CCNA_00229	CAAX amino terminal protease family protein	-0.0890986	0.0666265	0.0386095	-0.0214964	0.00116787	-0.083299	-0.0329958	0.152393	-0.107852	0.0896981	-0.132991	0.12359	0.121888	0.291058	0.183626
CCNA_00230	ribosomal large subunit pseudouridine synthase B	-0.0098299	0.00231972	0.00042018	0.0254401	0.140219	0.0287001	-0.00715164	-0.0798609	-0.185409	-0.0849231	0.153264	-0.330627	0.0339142	0.289884	-0.0380106
CCNA_00232	hypothetical protein	0.0771839	-0.0738005	-0.00620166	-0.0228496	-0.201386	-0.193708	0.300152	-0.154448	0.00196568	-0.297687	-0.0352374	-0.385809	-0.697213	0.267854	-0.266594
CCNA_00233	UDP-N-acetylglucosamine 4,6-dehydratase	-0.0353416	0.035813	0.00759976	-0.0403919	-0.0937868	-0.0621008	-0.121014	-0.296943	-0.136737	0.083331	-0.162411	-0.173132	0.0885101	0.146708	-0.025044
CCNA_00234	WecE-family cell wall biogenesis enzyme	0.023012	0.0293326	-0.0502456	-0.0392026	-0.00965485	-0.0442196	-0.108404	0.00767363	-0.0326247	-0.150139	-0.348748	-0.0891782	0.00317305	-0.0156761	-0.17761
CCNA_00235	hypothetical protein	-0.103887	-0.0312343	0.127245	0.063208	-0.150401	0.0142624	0.0444429	-0.000554737	-0.0264294	0.0785604	0.155047	0.0339515	0.172415	0.266306	-0.122095
CCNA_00236	conserved hypothetical protein	-0.0415651	0.0209956	0.0177101	-0.0503305	-0.0436853	-0.0562714	0.165229	0.0925217	0.0588795	0.0842785	0.000954564	0.0776682	0.0210063	-0.172521	-0.154969
CCNA_00237	two-component response regulator chvI	-0.142417	0.0487075	0.0578085	-0.16622	-0.101307	-0.14735	0.0760701	0.427578	-0.198167	0.188417	0.0645677	-0.317882	-0.152059	-0.283906	-0.271133
CCNA_00238	two-component sensor histidine kinase chvG	-0.0202164	0.182913	-0.202937	-0.0589257	0.136679	-0.211454	0.0922379	0.0275072	0.0569561	0.0608583	-0.186348	-0.066746	0.38145	-0.0947546	-0.712178
CCNA_00240	PTS system, IIA component	0.138051	-0.102245	-0.0253798	0.184949	-0.0898081	-0.31345	-0.297607	-0.2471	-0.163499	-1.04257	-0.641681	-0.476951	0.333168	0.382188	-0.0174357
CCNA_00243	hypothetical protein	0.0613462	-0.11848	0.0620945	-0.0525463	-0.0767817	-0.058407	0.0735285	0.0898838	0.0226065	-0.105002	0.000954564	-0.174007	0.112171	-0.173559	-0.223485
CCNA_00244	HAD superfamily phophatase	-0.0169565	-0.0277499	0.0274258	0.137623	0.154838	0.175624	0.230148	0.176129	0.205633	0.105695	0.192188	0.272162	0.113624	0.0990921	0.23536
CCNA_00245	pterin-4-alpha-carbinolamine dehydratase	-0.310196	-0.0735898	0.374231	0.0463018	-0.263036	-0.116618	-0.432056	-0.037759	-0.0788968	-0.521724	-0.695917	-0.00639462	0.0537754	-0.498252	-0.0170698
CCNA_00246	cyclohexanol dehydrogenase	-0.116136	0.124386	0.0109504	-0.0488948	-0.139055	-0.0628213	-0.210923	-0.0499262	-0.122019	0.0613228	-0.0563596	0.0314233	-0.0639601	0.0538488	-0.173388
CCNA_00247	two-component receiver protein SpdR	0.367165	0.0180096	-0.41763	-0.0269081	0.0631462	-0.195441	0.0748716	-0.147589	-0.0705022	-0.107857	-0.0260363	-0.201669	0.0484626	0.124441	0.0465788
CCNA_00248	sensor histidine protein kinase SpdS	-0.0112804	0.0326322	-0.0371629	0.0150933	0.020913	-0.0355526	0.0559934	0.0881055	0.0320755	0.108045	0.182118	0.0673619	-0.00517854	-0.0582761	-0.292362
CCNA_00249	SCO1/SenC family protein	-0.0134279	0.00553734	0.0203195	0.225116	0.136159	0.128939	0.0752897	0.131873	0.248589	0.117655	0.0430919	0.0888585	0.189956	0.103066	0.0967651
CCNA_00250	poly(3-hydroxyalkanoate) depolymerase	0.0866978	-0.0625278	-0.0211646	0.00522918	0.0500933	-0.0687358	0.0881834	0.372087	0.201908	0.0664458	0.200826	0.189427	-0.180425	-0.32007	-0.247662
CCNA_00251	zinc metalloprotease	-0.000348021	0.0214066	-0.0366389	0.0702366	-0.0575116	0.0133595	-0.0265465	0.103983	-0.00635591	0.0994022	0.132526	-0.110694	-0.121062	-0.087589	-0.0402907
CCNA_00252	multimodular transpeptidase-transglycosylase PbpX	-0.0315413	0.0547525	-0.0259642	-0.0907998	-0.117873	-0.182012	-0.213809	-0.0379814	-0.0756178	-0.304894	0.0245627	0.000474665	-0.449858	-0.49184	-0.28304
CCNA_00253	aspartate-semialdehyde dehydrogenase	0.0814535	-0.0326269	-0.0524008	-0.0156851	-0.204644	-0.121152	0.238013	0.261374	0.229694	0.189545	-0.0764994	0.286192	-0.328252	-0.0779554	-0.387856
CCNA_00254	RarD family membrane permease	-0.00236807	-0.0341189	0.0380859	0.0740515	0.0844652	-0.0161512	0.12129	0.190488	0.0957007	0.0152309	0.0878745	0.111362	-0.174004	-0.129791	0.084532
CCNA_00255	beta-lactamase class C family protein	0.0075643	-0.183026	0.214974	0.252965	0.197647	0.217765	0.17867	-0.184444	-0.268567	0.370978	0.368201	0.399071	1.46699	1.19211	0.708068
CCNA_00256	pyridoxine kinase	0.0823702	-0.102467	0.0140689	-0.041684	0.0858964	-0.0573224	0.119401	0.0480506	-0.021092	0.388361	0.289531	0.286687	0.572867	0.235353	-4.51743e-05
CCNA_00259	hypothetical protein	0.076895	0.0698922	-0.172027	-0.0754522	-0.0175596	-0.0849922	-0.0705021	-0.252265	-0.0182761	-0.143782	0.177	-0.003837	-0.111028	0.0802077	-0.205035
CCNA_00260	glutathione S-transferase	-0.0475595	0.0439816	0.0145051	-0.0138159	-0.0202061	0.0248933	0.0131528	0.165766	0.0875224	0.114742	0.232356	0.153226	-0.141952	-0.03457	0.00393073
CCNA_00262	ketopantoate reductase panE/ApbA family protein	-0.0128092	-0.123664	0.178893	-0.134286	-0.213487	-0.253163	-0.314173	0.248552	0.0841155	-0.0428601	0.0442321	0.477257	-0.0919061	-0.104835	-0.193051
CCNA_00263	hypothetical protein	0.0712499	0.0142159	-0.0873681	-0.0373779	0.0414666	0.0014289	-0.194136	-0.0358454	-0.190981	-0.0394035	-0.195273	-0.116023	-0.423152	-0.349294	-0.274457
CCNA_00264	C4-dicarboxylate transport protein	-0.909812	0.541423	0.49834	0.465992	-0.345767	-0.326443	-1.17035	0.155272	1.12379	-0.452163	-4.46458	-1.39022	0.128235	0.401095	-1.28582
CCNA_00266	3-ketoacyl-CoA thiolase	0.0757638	-0.0802293	0.00461594	0.0291959	-0.113749	0.0235589	-0.0818552	-0.0613845	-0.0674219	0.0687767	-0.093221	0.166513	-0.130535	-0.248177	-0.287134
CCNA_00267	NADH pyrophosphatase	0.00620434	-0.047135	0.041177	0.190332	0.158175	0.0772699	0.0992949	0.261181	0.182565	0.252101	0.138541	0.402513	0.108054	-0.09349	-0.0851857
CCNA_00270	Recombination protein recR	-0.0688047	0.00224017	0.070805	-0.138799	-0.00983708	0.0317714	0.0722133	0.0457365	-0.129159	0.00572136	-0.11199	-0.144745	-0.00351053	-0.196172	-0.168105
CCNA_00271	hypothetical protein	-0.0599396	-0.00913261	0.0713528	0.0196533	-0.0781781	-0.0912066	0.142594	-0.0871919	-0.160303	0.0649688	-0.34869	-0.0340829	0.210756	0.0622521	0.0897385
CCNA_00272	RmuC family protein	0.0123746	0.0493331	-0.0590615	-0.156003	-0.105133	-0.114678	-0.204015	-0.0554185	-0.161878	-0.122028	-0.260453	-0.176115	-0.119629	-0.219946	-0.218144
CCNA_00274	hypothetical protein	-0.117485	-0.0736653	0.186236	0.0525712	0.109213	0.084514	0.170217	0.421842	0.325947	0.255606	0.115446	0.130459	-0.227951	-0.107519	-0.0923684
CCNA_00276	cupin family protein	-0.231309	0.0756878	0.14549	0.235865	-0.0464446	0.0365519	0.0585154	-0.00985283	-0.052809	-0.182405	0.0114498	0.215394	0.26185	-0.205492	0.321833
CCNA_00278	glutaminase	-0.0439828	0.0451383	0.00377725	-0.0202972	-0.0228961	0.00480816	-0.279772	-0.0998755	-0.0311872	-0.140801	-0.150176	-0.298481	-0.239586	-0.0763512	-0.728599
CCNA_00279	NAD(P)H-quinone reductase	-0.0297564	-0.111252	0.152857	0.0459014	0.159483	0.261433	-0.148415	0.18233	0.190559	0.193464	-0.0234641	0.0105627	0.115781	-0.283361	0.338316
CCNA_00280	tRNA pseudouridine synthase A	-0.019192	-0.197492	0.202289	0.0503209	-0.153379	-0.17905	-0.572983	-0.31492	-0.241472	-0.483263	-0.132813	-0.0759436	-0.0705647	-0.0687188	0.142471
CCNA_00281	methionyl-tRNA formyltransferase	0.0368291	0.309961	-0.0804082	-2.73242	-2.26374	-0.529817	-0.524515	-3.66893	-1.55134	-1.05179	-0.151697	-2.26696	-1.43389	-3.9899	0.0561705
CCNA_00284	pyrimidine 5'-nucleotidase family protein	0.0303277	-0.0747395	0.03918	0.00692938	-0.141665	-0.0581329	-0.426444	-0.368966	-0.048893	-0.415232	-0.298145	-0.145557	0.133875	-0.132946	0.194501
CCNA_00285	acetylglutamate kinase	-0.137188	0.181273	-0.00898251	-0.0774147	0.14541	-0.0888055	-0.438571	-0.0981467	-0.469743	-0.0952495	-0.336655	-0.467695	0.0239133	-0.353204	-0.462902
CCNA_00286	two-component receiver domain protein LovR	0.0505387	0.0895545	-0.116594	0.0948833	0.0682446	0.268286	-0.0190907	0.0337169	-0.103272	0.12531	0.240611	-0.0354305	0.14113	0.0545498	0.263094
CCNA_00287	photosensory histidine protein kinase LovK	0.0840451	-0.0144369	-0.0596607	-0.0528332	-0.156272	-0.121718	0.0408774	0.0349803	0.00375214	0.124218	-0.0100302	0.019842	-0.0523647	-0.0686679	-0.157758
CCNA_00288	ABC-type sulfate transport system, periplasmic component	-0.0585981	0.0467793	0.0116706	-0.00375282	-0.0814556	-0.111682	0.0480284	-0.0955173	-0.00643139	0.184386	0.210281	-0.00330569	0.0915174	-0.228257	-0.226605
CCNA_00289	hypothetical protein	0.0200371	0.140958	-0.164311	0.0785346	-0.0302207	0.0287401	-0.0713024	-0.341025	-0.0280282	-0.166295	-0.14757	-0.391683	-0.252046	-0.242131	-0.088124
CCNA_00290	autotransporter outer membrane beta-barrel domain-containing protein	-0.133106	0.204421	-0.070027	-0.57284	-0.558507	-0.581787	-0.699941	-0.029629	-0.142281	-0.735926	-0.386182	-0.251275	-0.228921	-0.264412	-0.266952
CCNA_00291	phosphate regulon sensor protein phoR	0.00881741	-0.110373	0.0488861	-0.189447	0.0487402	-0.0871856	-0.373471	-0.0628241	-0.00614982	-0.247084	0.0830026	0.0435429	-0.83311	-0.495932	-0.27903
CCNA_00297	two-component response regulator	-0.0589956	0.0440897	0.0083183	0.000249905	0.0224053	-0.0449883	-0.215436	-0.183832	-0.054809	-0.135122	-0.173524	-0.251676	-0.271186	-0.00398986	-0.0562918
CCNA_00298	conserved hypothetical protein	0.0530625	-0.0406876	-0.0201523	0.0668862	0.037002	-0.0293549	0.081836	-0.000125522	0.0033278	-0.0101665	0.0303018	0.0959284	0.0961838	0.128023	0.0307536
CCNA_00299	phosphoribosylamine--glycine ligase	-0.0394779	0.138881	-0.126709	-0.101054	0.00924654	-0.0584012	-0.218535	0.324173	-0.0504356	-0.0450168	-0.0544036	0.164628	0.870582	0.751726	0.612916
CCNA_00300	glyoxalase superfamily protein	0.0187252	0.0212508	-0.031536	0.00555452	-0.135984	0.00307592	-0.0213176	-0.0431281	-0.0790334	-0.135462	-0.00419235	-0.187721	-0.0899909	0.100275	-0.0952743
CCNA_00301	phosphotransferase family protein	0.0205788	0.0222886	-0.0432804	0.017786	0.00910816	-0.00125148	-0.0354173	-0.014538	-0.0831764	0.065004	0.0326464	-0.0486947	-0.0544194	-0.0219659	-0.0197882
CCNA_00302	imidazolonepropionase-related amidohydrolase	0.0409457	0.00704327	-0.04461	-0.0191497	-0.0790325	-0.0247009	-0.05762	-0.129794	-0.121039	-0.0771414	-0.0603948	-0.26346	-0.132247	-0.104026	-0.0423444
CCNA_00305	cobalt-zinc-cadmium resistance protein czcD	-0.204215	0.163655	0.0566104	0.0635879	0.101712	0.0535754	0.110405	0.0600312	0.098836	-0.143241	-0.0611644	-0.0277789	0.237075	0.716158	0.456304
CCNA_00310	3'-phosphoadenosine-5'-phosphosulfate (PAPS) 3'-phosphatase family protein	-0.135701	0.146713	0.000680349	-0.0207749	-0.0758497	-0.033603	0.00492205	0.325196	0.112322	-0.205466	0.0683944	0.118081	-0.112201	0.117096	-0.167885
CCNA_00311	Zn-dependent protease family protein	-0.093762	0.0663328	0.0401689	0.00270702	-0.0250921	0.00462778	-0.118517	-0.0649887	0.00282795	-0.0672659	0.00688548	-0.221906	-0.266763	-0.237866	-0.415431
CCNA_00312	MAPEG family transmembrane protein	0.0280115	0.035133	-0.0669313	0.0553494	0.053621	0.0510924	0.230554	0.212694	0.171181	0.130671	0.11542	0.0446322	-0.0898932	0.0177952	-0.0794253
CCNA_00313	peptidase, M14 family	0.034316	-0.0253359	-0.0113336	0.0427411	0.0114765	0.0963028	0.0452999	0.185907	-0.0585837	0.126883	0.116219	0.00251306	-0.0106105	-0.0160456	0.0702481
CCNA_00314	hypothetical protein	0.0931964	0.0363779	-0.129423	-0.00592768	0.0829128	0.00675187	0.120059	0.116649	0.0556531	0.254903	0.170652	0.168722	-0.0720315	-0.138018	-0.290365
CCNA_00315	3-polyprenyl-4-hydroxybenzoate decarboxylase	-0.180754	0.0908472	0.104073	-0.0573199	0.208905	0.184456	-0.185638	0.592912	0.488484	-0.352593	0.736753	0.690086	-0.372702	0.0705562	-0.343673
CCNA_00316	glutamate 5-kinase	-0.222934	0.446235	-0.455578	-0.11175	-0.261481	-0.22464	-0.332123	-0.0940601	-0.296826	-0.265989	-0.106633	-0.335119	-0.340547	-0.542969	-0.484657
CCNA_00318	hypothetical protein	-0.062813	0.0798267	-0.0166171	-0.0116755	0.0278662	-0.132033	0.00484307	-0.0256307	-0.0243823	0.00727429	-0.008974	0.043287	-0.0417806	0.0278155	-0.197487
CCNA_00319	acetyltransferase, GNAT family	0.083153	-0.0778427	0.034575	0.0331793	0.0589818	-0.0312191	0.131842	0.110296	0.117085	0.132025	0.0260311	0.0162746	-0.279293	-0.109959	0.213765
CCNA_00322	hypothetical protein	0.144139	-0.164208	0.0117912	-0.0144287	-0.0230108	-0.0477047	0.190189	0.211808	0.063587	-0.14159	-0.274271	-0.0961896	-0.337806	-0.299626	-0.299193
CCNA_00323	CobW-family GTP binding protein ZrpX	0.215585	-0.16046	-0.0791453	-0.076323	0.00913062	-0.183699	-0.209802	-0.115647	-0.179934	0.0867243	-0.527843	-0.247708	-0.350777	-0.109831	-0.212841
CCNA_00324	ExbD-family protein	0.107303	-0.143464	0.0394726	0.0347927	0.0138997	0.0373995	0.410821	0.991585	0.766397	0.677363	1.2403	1.05412	0.987235	1.00074	0.578025
CCNA_00326	vegetatible incompatibility protein HET-E-1	-0.0128262	0.0207667	-0.0110202	0.238006	0.122188	0.241072	0.331377	0.173853	0.256762	0.0898149	0.000954564	0.243785	0.102829	0.269986	0.110578
CCNA_00327	FMN-binding nitroreductase family enzyme	-0.131914	0.0549998	0.0762332	0.174288	0.269673	0.187993	0.282965	0.182096	0.267461	0.416638	0.0382034	0.157451	0.399967	0.500066	0.108592
CCNA_00328	monofunctional biosynthetic peptidoglycan transglycosylase MtgA	0.0424998	0.0347083	-0.0686651	-0.0424541	-0.103533	-0.0623996	-0.0985095	-0.128337	-0.177222	-0.0949526	-0.0821117	-0.0700909	-0.199776	-0.115972	-0.25852
CCNA_00329	ribosomal-protein-alanine acetyltransferase	0.0470953	0.146134	-0.195409	0.0613575	0.0338281	-0.140447	-0.147279	-0.11717	-0.191528	-0.0951349	-0.56746	-0.0611216	-0.171203	-0.202769	0.0477125
CCNA_00330	molybdenum-pterin binding protein mopB	0.159384	-0.106592	-0.0681128	0.130416	0.0558276	0.0486856	-0.0296394	-0.0682789	-0.0190394	0.0663674	-0.122967	-0.0498539	-0.0308662	0.188853	-0.0733165
CCNA_00331	molybdate-binding protein	0.125439	-0.0575415	-0.0646563	-0.233055	-0.123787	-0.217741	-0.131128	-0.174083	-0.180967	0.170532	0.0443609	-0.0301516	0.16964	0.0482937	-0.296924
CCNA_00332	molybdenum transport system permease protein modB	0.0239463	-0.0372824	0.011783	-0.0735455	0.0522752	-0.00672897	0.109937	-0.059795	-0.0623386	0.468908	0.199095	0.0114432	0.268902	0.134326	-0.0542863
CCNA_00333	LytTr DNA-binding domain protein	-0.0580003	0.0889697	-0.019632	0.0947938	0.11715	0.177776	0.213768	0.0406259	0.12633	-0.0471777	0.012061	0.0695507	0.077968	0.433821	-0.226319
CCNA_00334	conserved hypothetical membrane protein	-0.0336128	-0.0924797	0.137562	-0.2201	-0.322589	0.052606	-0.562595	-0.56984	-0.537369	-0.283287	-0.64352	-0.512114	-0.131481	-0.101619	0.0398406
CCNA_00335	conserved hypothetical protein	-0.0407529	-0.0431295	0.0869849	-0.110455	-0.0301223	-0.119026	0.054831	-0.312905	-0.147042	0.00104499	-0.0467964	-0.390406	-0.139064	-0.334461	-0.107133
CCNA_00336	lignostilbene-alpha,beta-dioxygenase	-0.0186349	0.233077	-0.218935	-0.0188234	0.166474	0.234239	-0.220687	-0.0703395	0.127223	-0.282875	-0.0566038	-0.173507	0.49268	0.592472	0.977282
CCNA_00337	TetR-family transcriptional regulator	0.00653646	0.0456102	-0.0467327	0.00504381	-0.00807168	-0.0225322	0.191474	0.202293	0.227969	0.0420405	-0.0595778	-0.0141715	-0.335937	-0.558084	-0.577018
CCNA_00338	TonB-dependent receptor	0.000891061	0.00358461	0.00137933	0.0213098	-0.0134179	0.0142844	0.0509108	0.0795822	0.0704397	0.00789818	0.0465168	0.0941859	-0.120378	-0.0952177	-0.179799
CCNA_00339	transporter, major facilitator superfamily	0.0242466	-0.0524038	0.0364713	0.0518486	0.0143022	0.0232162	0.123944	0.273441	0.101249	0.151424	0.199112	0.18422	-0.0432358	-0.165594	0.0332004
CCNA_00344	conserved hypothetical protein	0.0881731	-0.0447764	-0.0371278	-0.0472308	-0.0275711	-0.0129593	-0.285877	-0.138424	-0.318347	-0.449345	-0.140339	-0.0775688	-0.162159	0.242991	0.246833
CCNA_00345	alpha/beta family hydrolase	0.0389134	-0.0428928	-0.00578857	-0.0150949	0.00101156	0.0307257	-0.0600414	-0.110075	0.0778332	-0.0532804	0.023842	-0.0486345	-0.222083	-0.0526192	-0.157144
CCNA_00348	methyl-accepting chemotaxis protein	0.00357568	0.0232948	-0.0261743	0.0628281	-0.0149698	0.0260597	-0.0441012	0.00126788	0.0464201	-0.026163	0.0721296	0.043864	-0.0347226	-0.0729161	-0.0831796
CCNA_00349	integrase/recombinase, XerC-CodV family	-0.16732	0.0848942	0.100057	-0.145782	-0.0160846	-0.200051	-0.381934	-0.27083	-0.210395	-0.241812	-0.580223	-0.384632	-0.0344452	0.352208	-0.408212
CCNA_00350	conserved hypothetical protein	2.25377	-1.49266	-1.55301	-0.167124	0.167957	-0.683669	-1.5972	1.09821	0.322673	-0.105731	-3.81824	-3.77402	-0.282164	-0.186403	-3.89895
CCNA_00352	integral membrane protein	-0.11459	0.14146	-0.0444541	-0.147714	-0.0999494	-0.19912	0.0276364	-0.0761094	-0.109278	-0.042986	0.119537	0.0550655	-0.171844	-0.0151878	-0.0287756
CCNA_00353	O-antigen acetylase	0.0568323	-0.0469036	-0.00933251	0.0276084	0.0940569	0.0166298	0.0501305	-0.0273822	0.0463919	0.117023	0.0722761	0.0601955	0.00921153	0.439338	0.165043
CCNA_00354	NlpC/P60 CHAP domain amidase protein	0.0843198	-0.16339	0.212788	0.0508863	0.104051	0.371106	-0.247663	0.419958	0.461303	-0.150008	0.387408	0.00358673	-0.337495	-0.16726	0.44272
CCNA_00355	putative pentapeptide repeat protein	-0.0320857	0.0288933	-0.00254669	0.0612027	0.0363569	0.0298834	0.0232059	0.0325025	0.02951	0.0859111	-0.133352	0.034412	-0.0342226	0.254067	0.1507
CCNA_00356	outer membrane protein	-0.0849745	0.0683853	0.0171629	0.0998642	0.123218	0.044359	0.0430984	0.150374	0.0248635	0.0622346	0.117298	0.239863	0.245213	0.463983	0.149981
CCNA_00357	secretory tripeptidyl aminopeptidase	-0.0994415	0.053156	0.026751	0.134492	0.0880831	0.114277	0.0361256	0.147375	0.070283	0.163349	-0.213619	0.0775466	0.255661	0.358206	0.269704
CCNA_00358	delta 3,5-delta2,4-dienoyl-CoA isomerase precursor	-0.064048	0.0354836	0.038262	-0.103789	-0.00328483	-0.0440241	-0.144483	-0.0709974	-0.0194381	0.00146224	0.0160507	-0.341393	-0.0393316	0.184293	0.0964276
CCNA_00359	SH3 domain-containing cell surface protein	0.0368367	-0.0134922	-0.0135156	-0.131623	-0.000824552	-0.0142152	-0.143051	-0.27335	-0.297105	-0.128008	-0.182128	-0.284752	0.124554	0.159795	0.0385127
CCNA_00360	alpha/beta hydrolase superfamily protein	-0.0777993	0.104681	-0.0163391	0.301525	0.214657	0.256668	0.257037	0.336186	0.177507	0.0785202	0.129568	0.190967	0.603986	0.406925	0.28266
CCNA_00361	hot dog superfamily thioesterase	-0.017391	0.0207905	-0.00317747	0.0658559	0.0715317	-0.0306321	-0.000290824	0.111537	0.0439792	0.0627559	-0.0481661	0.0800368	0.160117	0.326357	0.185938
CCNA_00362	zinc uptake regulation protein	-0.00475969	0.0132819	0.00487907	0.124465	0.0733587	0.0658156	0.26257	0.507395	0.219424	0.986729	1.00233	1.00737	0.781268	0.91091	0.867226
CCNA_00363	PAP2 bacterial acid phosphatase	0.0134889	-0.0297939	0.00719863	-0.0199035	-0.142221	-0.198587	-0.292053	-0.289832	-0.356229	-0.249027	-0.238748	-0.193982	-0.0245852	0.297047	0.19488
CCNA_00366	phosphonates transport ATP-binding protein phnC	-0.0249463	-0.0190701	0.0364531	-0.00901164	0.0987362	0.347175	-0.00405504	-0.0144656	0.230394	0.187321	0.0584132	0.302867	0.315584	0.667304	0.18419
CCNA_00367	phosphonates-binding protein	-0.0433369	0.13281	-0.09622	0.00968924	0.0570849	0.0584979	0.0613662	0.00558423	0.111349	0.240377	0.33151	0.115602	0.175415	0.289143	-0.0730482
CCNA_00368	phosphonates transport system permease protein phnE	-0.0976397	0.0151766	0.059823	-0.0577556	-0.0378342	-0.153196	0.100969	-0.00281374	-0.163018	-0.27044	-0.0310598	-0.133448	0.0751103	0.33659	0.106162
CCNA_00369	magnesium and cobalt efflux protein corC-like protein	0.0717648	-0.000109816	-0.065233	-0.0641136	0.0174917	0.0564554	-0.285142	0.0329802	-0.173992	-0.121651	-0.11226	-0.0127447	-0.171452	-0.0125709	0.0592883
CCNA_00374	putative ATP synthase protein I	0.477285	-0.600055	0.0332538	0.0100539	-0.127258	0.160368	0.527983	-1.96983	0.373122	0.142781	-1.95064	0.602158	0.570856	-0.130409	-0.974929
CCNA_00375	hypothetical protein	0.406302	0.374148	-0.892347	-0.130223	0.115692	0.432657	-0.285208	0.367172	0.427396	-0.299407	0.649378	0.519248	-2.44387	-1.99671	-1.76382
CCNA_00376	putative membrane spanning protein	0.137154	0.0399483	-0.155715	-0.0151373	0.00946819	0.0178367	-0.0533256	-0.144676	0.0657797	-0.221718	-0.263737	-0.015635	0.204748	0.474065	0.182954
CCNA_00377	chromosome partition protein Smc	-0.0900732	0.114568	-0.0218423	-0.0297198	0.0800637	-0.0454427	-0.202865	-0.165436	-0.0813162	-0.265831	-0.291234	-0.21798	0.465772	0.671488	0.444316
CCNA_00378	thiol:disulfide interchange protein dsbA	0.0508088	-0.0207566	-0.0314491	-0.0229255	-0.119306	-0.0689594	-0.227566	-0.216369	-0.269593	-0.15987	-0.373781	-0.258044	0.0142322	0.214762	0.147244
CCNA_00381	A/G-specific adenine DNA glycosylase	0.0369126	-0.0683357	0.0421899	0.00259735	-0.0171983	-0.0436234	-0.188105	-0.13418	-0.168907	-0.181281	-0.149139	-0.252562	-0.0182799	0.133602	0.0305771
CCNA_00383	ribonuclease HII	0.0879634	-0.225622	0.136139	-0.0917901	-0.0130337	0.00225601	0.127195	0.132773	0.0348264	0.104614	0.150371	0.0272298	0.112528	0.353008	0.106647
CCNA_00384	glucan endo-1,3-beta-glucosidase	0.0634266	-0.11195	0.046487	-0.00921721	0.0472453	0.0463269	-0.0252346	0.0386362	0.0326006	0.131205	0.164768	0.111859	0.0255804	0.234717	-0.0142509
CCNA_00385	multidrug resistance protein	0.0527839	-0.108897	0.0632019	0.0753311	-0.0137829	0.0927074	0.059453	0.127186	0.163338	0.138565	0.136304	0.140287	0.22342	0.109556	0.134105
CCNA_00386	DNA-3-methyladenine glycosylase	-0.0735594	0.0826811	-0.00488741	-0.0967715	-0.0480166	-0.00142652	-0.0282705	-0.289471	-0.22694	-0.166908	-0.254386	-0.0983912	-0.0168567	-0.114346	-0.262908
CCNA_00387	hypothetical protein	0.0297886	-0.057572	0.0339784	-0.0109526	-0.100053	-0.0314118	-0.192863	-0.193783	-0.143644	-0.0953365	-0.151011	-0.200146	0.0655803	-0.197012	-0.169576
CCNA_00388	esterase lipase Family protein	0.13612	-0.0230832	-0.13291	-0.167578	0.00432444	-0.0798698	-0.468627	-0.0310374	-0.178639	-0.599737	-0.513868	0.0654532	0.460664	-0.0792381	0.315463
CCNA_00389	aminomethyltransferase family protein	-0.370533	0.683953	-0.359227	-0.232085	0.00736074	-0.32782	-0.24479	-0.577884	-1.0113	0.182619	-1.16703	-0.477772	-0.0268226	-0.715971	-0.469844
CCNA_00390	ADP-heptose--LPS heptosyltransferase	0.119008	-0.007839	-0.116033	-0.0767783	-0.0526229	-0.00359632	0.394034	0.799557	0.337925	-0.109601	0.502585	0.0522751	-0.632315	-0.272073	-0.516857
CCNA_00391	hypothetical protein	-0.0929191	0.178228	-0.0834503	-0.163529	-0.16283	-0.136813	-0.227341	-0.111003	-0.169116	-0.238274	-0.543049	-0.152178	-0.0335348	0.449349	-0.23103
CCNA_00392	dihydroorotase	0.0059591	0.037385	-0.0586532	0.194558	0.0670791	-0.153583	0.0389202	0.373689	0.0524863	0.0630369	0.173527	0.404281	0.865907	1.11152	0.930071
CCNA_00393	RNA polymerase sigma factor	0.00573617	0.0430119	-0.0396407	0.0177936	-0.0674264	0.0118314	-0.316009	-0.18498	-0.321792	-0.0438546	-0.280413	-0.146248	0.150488	0.439789	0.269117
CCNA_00394	YCII-related domain protein	-0.100612	0.239693	-0.161491	-0.0223375	-0.0516878	0.0585923	-0.0446469	-0.443166	-0.259102	-0.0442429	0.216874	-0.439198	0.202112	0.545461	-0.180788
CCNA_00395	feruloyl-CoA synthetase	0.0361635	0.00570731	-0.0335845	-0.0803232	-0.0350518	-0.0962638	-0.191751	-0.0641471	-0.121173	-0.196784	-0.287014	-0.202629	0.00374751	0.325847	0.0217637
CCNA_00396	hypothetical protein	-0.0285555	-0.0327477	0.0611616	-0.0889894	-0.229044	-0.0967564	-0.261147	-0.457716	-0.305455	-0.0498182	-0.176257	-0.591887	-0.383806	-0.0707922	-0.200303
CCNA_00397	acetolactate synthase	-0.0422417	0.0126007	0.0364361	-0.0192879	-0.10125	-0.0604374	-0.173081	-0.0545096	-0.0154031	-0.106791	-0.116232	-0.144072	0.0574735	0.0207329	0.0242037
CCNA_00398	hypothetical protein	0.00617301	0.00426789	-0.00509757	0.0311781	0.0381336	-0.00624224	0.140276	0.236576	0.208749	-0.0525588	0.236917	0.220021	0.221088	0.197048	0.178159
CCNA_00399	zinc metallohydrolase, glyoxalase II family	0.0367754	0.0273796	-0.0529228	0.130068	0.230667	0.194368	0.109571	0.152056	-0.0535493	0.0878378	0.165618	0.201063	0.219488	0.364933	0.272066
CCNA_00401	enoyl-CoA hydratase	-0.2564	0.24764	-0.00102019	0.145623	0.0747999	0.0855546	-0.277389	0.0745225	0.2197	-0.217261	-0.0899574	-0.241956	0.43221	-0.232431	-0.217863
CCNA_00402	conserved hypothetical membrane protein	-0.0368124	0.0408251	0.010877	0.0889384	-0.00821101	0.0367842	0.0793655	0.0151442	0.0336679	-0.0426274	0.0590171	0.0533759	-0.0713507	0.191917	0.0450562
CCNA_00403	short chain dehydrogenase	0.0481435	0.0688227	-0.106915	0.0362586	0.0506504	0.010744	-0.200077	-0.0152191	0.0147068	-0.0169972	-0.198244	0.0519567	0.0614874	0.243528	-0.0222429
CCNA_00404	hypothetical protein	0.370746	-0.17373	-0.147378	-0.106164	0.141641	-0.161022	-0.213439	-0.454582	-0.364016	-0.0369367	-0.401562	-0.414022	0.0230216	0.123696	0.066492
CCNA_00405	short chain dehydrogenase	0.0490349	-0.0868456	0.0578071	0.010399	0.0330218	0.0333731	-0.10021	-0.161507	0.115263	-0.072307	0.0964613	-0.231835	-0.133665	0.0754715	-0.0433996
CCNA_00406	DNA transformation protein tfoX	0.310036	-0.0598744	-0.283704	0.166092	0.208059	0.294722	0.241118	0.412954	0.442249	0.121029	0.262602	0.547426	0.345865	-0.268458	-0.249181
CCNA_00407	acetyltransferase	-0.0433945	-0.0050225	0.0502787	0.0389803	-0.00360759	0.0514462	0.0132512	-0.0182098	-0.0681394	-0.135541	-0.0816514	-0.0915308	-0.134736	-0.0173104	0.076215
CCNA_00408	antiporter protein	0.0284226	-0.0459178	0.0293582	0.0663336	0.0416032	0.261648	0.0504793	0.0793952	0.095422	0.106799	-0.0623307	-0.0957227	0.105709	0.0182692	0.0210436
CCNA_00411	hypothetical protein	-0.0567421	0.104143	-0.0540421	0.290318	0.279887	0.231293	0.180256	-0.00334514	-0.0533765	0.155439	-0.0572668	0.0262369	0.603479	0.270269	0.158626
CCNA_00412	CoA pyrophosphatase	0.0819147	0.0581813	-0.119661	-0.0313102	-0.0887878	-0.162329	0.0102121	0.0687196	-0.108603	0.0194954	-0.313976	0.223567	-0.405707	-0.105089	-0.616559
CCNA_00414	type 1 glutamine amidotransferase (GATase1) domain protein	0.0462231	-0.0110259	-0.0313959	0.0141692	-0.0122669	-0.0151851	0.0168438	-0.0083734	-0.0515483	-0.0440253	0.0298124	-0.0855289	0.0553591	0.150516	0.102205
CCNA_00415	TPR repeat family protein	0.140064	0.055592	-0.198417	-0.162174	0.0870479	0.0910553	-0.10367	-0.284059	-0.148578	0.0192541	-0.174929	-0.280764	0.100481	0.139349	-0.04993
CCNA_00416	conserved hypothetical membrane protein	0.0408686	0.0186606	-0.0523762	-0.0539805	-0.0253887	0.0213706	-0.131826	-0.175598	-0.136348	-0.0513659	-0.3296	-0.119774	-0.0234951	0.0742927	0.0226959
CCNA_00417	conserved hypothetical membrane protein	-0.0101553	0.0310165	0.0142337	0.179594	0.295392	0.217503	0.36937	0.346344	0.313404	0.308101	0.254977	0.384222	0.470834	0.284736	0.402489
CCNA_00419	fasciclin domain cell surface protein	-0.00997115	0.110973	-0.0813139	-0.171407	-0.191796	0.0191721	-0.562423	-0.257187	-0.745387	-0.538978	-0.252635	-0.194566	-0.226362	0.228626	0.269402
CCNA_00420	hypothetical protein	0.0803615	0.0237097	-0.0994519	0.078414	0.0244561	0.0849968	-0.104908	-0.120137	-0.103215	-0.017194	-0.347026	-0.120472	-0.245883	-0.270454	-0.268815
CCNA_00422	SDR pteridine reductase	0.0876834	-0.0418254	-0.00930558	-0.527052	-0.53093	-0.453075	-0.812677	-0.748382	-0.684208	-0.692693	-0.784004	-0.532209	-0.352673	-0.434535	-0.544234
CCNA_00423	phosphohydrolase, MutT-nudix family	0.0974437	-0.113785	-0.00550132	0.14105	0.10249	0.0764569	0.0443524	0.0941164	0.0472589	0.210131	0.183897	0.157212	0.116675	0.0502577	0.149926
CCNA_00424	aldehyde dehydrogenase	0.0107912	-0.00979721	0.0173396	0.0899916	-0.019099	0.0634162	0.0707319	0.10479	0.0943067	-0.0153382	0.103776	0.28266	0.0794372	0.170889	0.0501492
CCNA_00425	hypothetical protein	0.00237461	0.0561442	-0.0444842	-0.268413	-0.0690922	0.0940861	0.0473647	0.177439	0.0651995	-0.0351679	0.151055	0.517475	0.163107	0.277981	-0.0612326
CCNA_00426	very-short-patch-repair endonuclease	0.108892	-0.0718178	-0.015802	-0.16052	0.104651	0.0545723	0.0182667	0.101182	0.123168	0.00333701	-0.450966	-0.331346	0.0418491	0.192263	-0.0133063
CCNA_00428	hypothetical protein	-0.0707875	0.0800327	0.0123995	0.213213	0.0151608	0.0624702	0.0387557	0.190781	-0.230036	0.286965	0.354292	0.187677	0.448277	0.119019	-0.0429946
CCNA_00430	hypothetical protein	-0.143963	-0.0676136	0.221729	0.252066	0.289232	-0.115668	0.413429	0.531982	0.397251	0.25732	0.385554	0.634966	1.0506	0.476798	0.497271
CCNA_00431	hypothetical protein	-0.144201	-0.00119845	0.142474	0.0262968	-0.0190762	0.00893428	-0.0520524	0.0696181	-0.0818527	-0.0510185	0.207455	-0.161796	-0.44682	-0.222133	-0.48101
CCNA_00432	AsnC-family transcriptional regulator	0.0844291	-0.118341	0.00636168	0.0976339	0.174166	-0.0211737	-0.031002	0.10393	-0.0233057	0.0249724	0.0772089	0.209303	0.18095	0.0248942	-0.0843149
CCNA_00433	type 1 capsular polysaccharide biosynthesis protein J	-0.406375	0.4447	-0.0329601	0.242496	0.525595	-0.198071	0.0662817	0.621947	-1.75317	-0.0248962	-0.0628277	-0.776986	-0.569721	-0.893336	0.311008
CCNA_00435	amino acid transporter	-0.034724	0.0758133	-0.0394069	0.029485	0.0626408	0.00968787	0.108897	0.189178	0.130463	0.206403	0.334442	0.264263	-0.0758235	-0.112964	-0.0151386
CCNA_00436	acyl-CoA dehydrogenase, short-chain specific	-0.0147702	0.00409894	0.0289214	0.0346631	0.0257863	-0.0249944	-0.034731	0.0203038	0.0141472	0.0540095	0.21813	0.262789	0.0892592	-0.0331762	-0.164147
CCNA_00437	globin-coupled-sensor methyl-accepting chemotaxis protein	0.0113735	-0.0014132	-0.00352616	0.0441583	-0.0255583	0.0154292	0.0745715	-0.0374735	0.0949868	0.172158	0.136101	0.00796219	-0.177515	-0.10468	-0.0463232
CCNA_00439	methyl-accepting chemotaxis protein	0.019303	-0.0492453	0.0334909	-0.0166156	-0.0532718	-0.0408758	0.167457	0.283418	0.115826	0.357159	0.166401	0.218887	0.228372	0.0427987	0.0167251
CCNA_00440	STAS domain protein	0.111533	0.0587089	-0.105789	0.0184287	0.00447334	-0.162206	-0.0395818	0.38143	0.19606	0.0546102	-0.157254	0.0901324	0.144556	0.248323	-0.091081
CCNA_00441	chemotaxis receiver domain protein cheYI	-1.43544	0.577378	0.550439	0.231832	-0.193382	0.336979	-0.0859531	0.550816	1.07564	0.953479	-0.357896	-0.725993	0.63252	-2.16774	-0.331087
CCNA_00442	chemotaxis histidine kinase protein cheAI	0.0557068	0.0193943	-0.0652793	0.140931	0.0370708	0.209342	0.22378	0.439372	0.490876	0.472853	0.0936445	0.279415	0.652526	0.14704	0.253689
CCNA_00443	chemotaxis protein cheWI	0.010819	-0.0829174	0.0618819	0.105827	0.141044	0.111651	0.279813	0.287019	0.12212	0.175369	-0.0717089	-0.00875506	0.260815	-0.093564	0.0383484
CCNA_00444	chemotaxis protein methyltransferase CheRI	0.0384903	0.0067127	-0.0311058	-0.000843275	0.0408831	0.147031	0.142958	0.308745	0.264628	0.400058	0.125972	0.103671	0.269292	0.0608497	0.0633842
CCNA_00445	receiver domain-glutamate methylesterase cheBI	-0.0785671	0.0633153	0.0155575	-0.205395	0.0191224	0.00503338	-0.11694	0.0761121	-0.27772	0.0753429	0.0293196	-0.277245	-0.0459128	-0.447867	-0.359646
CCNA_00446	chemotaxis receiver domain protein cheYII	0.092161	-0.198367	0.121401	-0.136099	-0.0421055	0.0194004	0.132094	0.352827	-0.0257221	0.18849	-0.0347517	0.0745396	0.0366164	-0.0413809	0.0259878
CCNA_00447	chemotaxis protein cheD	-0.0221868	-0.075787	0.109755	-0.289377	-0.0929172	-0.209066	-0.0103238	-0.106649	-0.21643	0.0671448	-0.297182	-0.129225	-0.245212	-0.277668	-0.384171
CCNA_00449	single domain receiver protein CleA	0.0422319	-0.038172	0.0101868	-0.0767342	-0.101442	-0.0966921	0.0126037	-0.0717942	-0.0304551	0.233758	-0.023845	-0.101701	0.0407129	-0.262015	-0.289393
CCNA_00450	cheE protein	-0.183094	0.0776616	0.13781	0.230946	0.294252	0.250566	-0.00661004	0.281392	0.320059	0.460963	0.0970505	0.211516	0.482401	0.154093	0.133219
CCNA_00451	TonB-dependent receptor	-0.00740478	0.0136129	0.00598035	-0.028639	-0.0351996	-0.0440208	0.0503282	0.0494565	0.00228278	0.0721804	0.023027	0.105152	-0.184426	-0.189006	-0.21739
CCNA_00452	N-acetylglucosamine-6-phosphate deacetylase	-0.0903067	-0.0411917	0.142595	0.00416115	-0.143303	0.0669164	0.0526302	0.210931	0.0283084	0.136173	0.00161041	0.0765501	-0.349801	-0.125454	0.0955995
CCNA_00453	glucosamine-6-phosphate deaminase	-0.0669327	0.160132	-0.0838639	0.234007	0.338685	0.378801	0.257161	0.435403	0.362264	0.248304	0.317321	0.342186	-0.0362846	0.123929	0.228731
CCNA_00454	GntR-family transcriptional regulator	-0.0527178	-0.0553712	0.134267	0.086774	0.163885	0.126918	0.147046	0.316205	0.348112	0.275436	0.47665	0.276581	0.260541	0.181446	0.189961
CCNA_00455	N-acetyl-glucosamine/N-acetyl-chitin oligosaccharide outer membrane transporter nagA	-0.000348021	-0.0132714	0.0228538	-0.016805	0.0210833	-0.0241712	-0.0345804	-0.00608617	-0.0246551	0.0103977	0.0235567	0.0103264	-0.0198632	-0.094932	-0.0720561
CCNA_00456	beta-N-acetylhexosaminidase	-0.0100956	-0.0197547	0.0404491	0.0125482	-0.0866932	-0.0804317	-0.0312129	-0.0998539	-0.0231623	0.00305385	-0.109898	-0.00573189	-0.00465109	0.0450133	0.0641032
CCNA_00459	Na+/H+ antiporter nhaA	-0.0305822	0.0620193	-0.0167201	0.00706052	0.00433886	0.0916205	0.0936846	0.188938	-0.161518	0.283758	0.233861	0.25843	0.462807	0.343007	0.563506
CCNA_00483	Zn-dependent hydrolase, glyoxalase II family	0.115345	0.0412792	-0.163868	-0.0243804	0.0629279	-0.0114332	0.104653	0.118588	0.0676361	0.174489	-0.126804	-0.0853234	0.373989	-0.0321069	-0.023608
CCNA_00484	hypothetical protein	0.0540959	-0.0509794	0.00474899	-0.0704232	-0.0338276	0.0058662	-0.0627729	-0.0893262	-0.0455577	-0.0305014	-0.130829	-0.0886003	0.0253511	-0.0842174	-0.146548
CCNA_00485	ribosomal large subunit pseudouridine synthase D	-0.18517	0.165728	0.00581247	-0.15697	-0.160829	-0.292568	-0.71536	-0.66866	-0.578812	-1.0657	-0.965374	-1.06529	-0.747974	-0.293316	-0.552599
CCNA_00486	TonB-dependent receptor	0.00203576	-0.00430545	0.00429038	0.0757311	0.0402003	0.0698065	-0.00137846	-0.00229097	-0.0291808	-0.0525747	-0.0555501	0.0752904	-0.0281793	-0.0350465	-0.113803
CCNA_00487	alkaline phosphatase	-0.00774779	-0.0189004	0.0333691	0.028023	0.014549	0.0217836	0.0464138	0.0207219	0.0427469	0.0496921	-0.00658246	-0.0495668	-0.00600458	-0.14608	-0.102683
CCNA_00488	amino acid efflux permease	-0.0961399	-0.0168442	0.12493	0.0441488	0.142018	-0.0964143	-0.0183006	0.0607693	0.275677	0.0773398	0.243124	0.0224878	-0.0739456	-0.405999	-0.183663
CCNA_00489	phosphoribosyl-AMP cyclohydrolase	-0.0927653	0.0910919	0.0198018	0.0569496	0.112948	-0.0521831	-0.143497	0.205802	0.134593	-0.0369669	-0.0255705	0.228997	-0.447886	-0.164183	-0.234875
CCNA_00490	conserved hypothetical membrane protein	0.0307027	-0.00635493	-0.0244293	0.0424936	0.0707154	0.0616371	-0.0163771	0.0224736	0.0731971	0.080464	0.079274	0.145434	0.0522082	-0.185064	-0.0493239
CCNA_00493	putative polyketide cyclase-dehydrase/lipid transport protein	-0.0892285	0.03908	0.073288	0.094434	0.120633	-0.104922	0.188635	0.773887	0.540072	0.37582	0.504618	0.666672	0.314138	0.315616	0.00731184
CCNA_00495	putative membrane protein insertion efficiency factor YidD	-0.0030763	-0.0246332	0.0397114	-0.03041	-0.0598227	-0.126041	0.0525611	-0.135821	-0.0446059	-0.375572	-0.0392832	-0.576934	-0.889093	-0.872943	-0.551099
CCNA_00497	smooth LPS biosynthesis glycosyltransferase	0.00597517	0.144414	-0.261373	-1.42629	-1.0424	-0.701266	-1.3185	-1.00762	-0.896249	-1.31547	-1.03929	-0.276361	3.23612	3.65864	3.59975
CCNA_00499	hypothetical protein	0.0334647	-0.0244762	0.000870785	-0.0074583	-0.0355712	0.0348102	-0.0892056	0.055448	0.118822	0.104754	0.12258	0.000638393	-0.143844	-0.289609	-0.30981
CCNA_00501	glucosyltransferase	0.133492	-0.0532025	-0.0784866	-0.147205	-0.00803686	-0.183899	0.494326	0.883571	0.472073	0.184875	0.43727	0.262006	-1.1656	-0.900265	-0.635507
CCNA_00502	glycosyl transferase family protein	0.338397	-0.0725047	-0.200343	-0.725044	-0.59289	-0.54831	-0.318971	-0.249923	-0.275508	-1.09203	-1.31219	-0.928597	-2.00756	-0.361365	0.0148117
CCNA_00503	hypothetical protein	-0.0119535	0.114137	-0.0893284	0.153335	0.0173279	0.0797234	0.0965494	0.0794899	-0.00479319	0.0279296	0.0242958	-0.288767	0.00498836	-0.187674	-0.240648
CCNA_00504	23S rRNA methyltransferase	0.0348482	-0.0153519	-0.0155828	-0.0219042	-0.0136494	-0.0359853	0.0784929	0.072778	-0.0693031	0.169529	0.0218308	0.00384201	-0.306013	-0.157973	-0.240624
CCNA_00505	ubiquinol-cytochrome c reductase iron-sulfur subunit	-0.0493888	-0.0027283	0.0448158	0.058226	0.0339348	-0.0603627	0.0219619	0.23326	0.346934	0.205085	0.165534	0.574707	0.114982	-0.154058	-0.312895
CCNA_00506	cytochrome b	0.0295398	0.00338134	-0.00661648	-0.0663412	-0.0241667	0.041869	-0.0597946	0.320856	0.269424	0.0845693	0.331954	0.185744	0.389483	0.00209354	0.0262604
CCNA_00507	cytochrome c1	-0.142184	-0.00459777	0.172818	-0.0681	0.231988	0.0418308	-0.125968	0.140783	-0.135267	0.338953	0.0423205	0.0229877	0.361445	0.159065	0.0986287
CCNA_00508	aspartate protease	-0.0466346	-0.0627852	0.123302	0.146631	0.101221	0.0310167	0.0854202	0.264342	0.374597	0.127612	0.0698471	0.187306	0.295459	0.210442	0.145099
CCNA_00509	phosphoglycerate mutase family	0.019199	-0.00378015	-0.0218032	0.170922	0.258455	0.152798	0.358575	0.323279	0.487422	0.448458	0.442825	0.251189	0.460766	0.259678	-0.0262654
CCNA_00510	carboxymethylenebutenolidase	0.0863835	0.0530632	-0.100069	0.177475	0.133356	0.131624	-0.0209816	-0.0491111	0.0926868	0.0980554	0.000954564	-0.124625	0.321062	-0.0424282	0.0218262
CCNA_00511	carboxymethylenebutenolidase	-0.0416687	-0.033859	0.06578	0.117766	0.132635	0.0888541	0.216682	0.376984	0.343658	0.193331	0.101532	0.266817	0.20113	-0.141841	0.224732
CCNA_00512	GTP-binding protein, probable translation factor	0.34685	-0.552853	0.363197	-1.08272	-2.16923	-0.388314	-3.10094	-3.54033	-2.54582	-1.58624	-1.08928	-4.55614	-0.163566	-0.917716	-3.70356
CCNA_00514	YhaK-family redox sensitive bicupin	0.0331718	0.0382394	-0.0596685	-3.4259e-05	0.000633343	-0.0739426	-0.0831103	-0.125531	-0.109206	-0.144528	0.0514389	0.0042815	0.0747679	-0.118346	-0.0157522
CCNA_00515	5-methyltetrahydropteroyltriglutamate-- homocysteine methyltransferase	-0.0585789	-0.00476592	0.0428241	0.00174143	-0.0379917	-0.0295832	-0.282416	-0.297536	-0.367137	0.0402572	-0.250658	-0.469905	0.00830814	-0.0367935	-0.409819
CCNA_00516	TPR-repeat membrane protein	0.0613976	-0.0452747	8.53974e-05	-0.028104	-0.104164	-0.0255467	-0.129168	-0.14541	-0.188867	-0.112439	-0.110704	-0.177139	-0.149831	-0.17795	-0.216109
CCNA_00519	hypothetical protein	-0.228206	0.429235	-0.171744	-1.64352	-1.33313	-1.31973	-2.10717	-1.68261	-1.27756	-1.81519	-1.83772	-1.88306	-0.669406	-1.36271	-0.826828
CCNA_00522	BrnT-related ribonuclease toxin	0.126902	-0.0668614	-0.0667492	0.0199517	0.0564336	-0.262	-0.00983987	-0.252041	0.0444817	-0.175384	-0.017575	0.0309341	-0.0299492	-0.309786	-0.471545
CCNA_00523	multicopper polyphenol oxidase	-0.0488097	0.00436196	0.0317061	-0.0138897	0.0121076	-0.0585863	-0.0804566	-0.0661725	-0.0940865	0.00175766	-0.311568	-0.388991	-0.215274	-0.173356	-0.0692107
CCNA_00527	hypothetical protein	-0.24051	0.0666524	0.106415	0.262419	0.190825	0.255527	-0.0253554	0.306129	0.941658	-0.261642	0.243423	0.517096	0.184671	-0.813991	0.264217
CCNA_00528	pyrroline-5-carboxylate reductase	-0.137856	0.125206	-0.0137869	-0.0624369	-0.0355357	-0.178575	-0.219747	-0.435455	-0.230023	-0.184537	-0.138415	-0.0278203	-0.12593	-0.324162	-0.242962
CCNA_00529	hypothetical protein	-0.0829076	0.0175677	0.0864997	-0.0536153	-0.126167	-0.105246	0.0549263	0.151319	-0.0793635	0.0186287	-0.0164875	-0.110982	0.0865471	-0.176545	-0.103804
CCNA_00532	hypothetical protein	0.125173	-0.0521588	-0.0372634	0.0499936	-0.100394	-0.102177	0.0869654	0.0473834	0.116676	-0.0158409	-0.0146414	0.101908	-0.125525	-0.474308	-0.185911
CCNA_00533	secreted polysaccharide polymerase hfsI	0.0638075	-0.054845	-0.0160892	0.0251187	0.151978	0.168374	0.169473	0.213441	0.125061	0.242375	0.242765	0.0193045	-0.0323561	0.0278706	-0.139572
CCNA_00534	hypothetical protein	0.0134259	0.00838732	-0.00270327	-0.00912388	0.0580878	-0.0546703	0.0433045	-0.0432293	0.0223701	-0.0635247	0.015338	-0.0423494	-0.264247	-0.476005	-0.307199
CCNA_00535	hypothetical protein	-0.0794437	0.0829443	0.0162746	0.0818474	0.130224	0.0513847	0.00766781	0.22363	0.0963951	-0.0976914	0.173455	-0.252711	0.0532677	0.137795	0.259422
CCNA_00538	methyl-accepting chemotaxis protein	-0.0131008	0.0350138	-0.0131816	-0.0691297	-0.0955854	-0.00231626	-0.0201311	0.0111301	-0.0462778	-0.0230413	0.093189	-0.00553728	-0.120644	-0.139254	-0.180827
CCNA_00539	salicylate hydroxylase	-0.00602177	0.00688268	0.00539576	0.125025	0.151159	0.157629	0.188047	0.159344	0.235696	0.0904226	0.252015	0.275745	0.24953	0.333159	0.0846019
CCNA_00540	coproporphyrinogen III oxidase	0.155461	0.366107	-0.500841	-0.0606588	0.101401	0.610873	0.0382133	0.305147	-0.0717127	0.543655	-0.0859161	-1.27335	0.789792	0.461696	1.22584
CCNA_00541	hypothetical protein	-0.133776	-0.0599778	0.207074	0.181378	0.0193171	0.208356	-0.114132	-0.0286502	0.115181	-0.0788554	0.13601	0.134765	0.246536	0.285853	0.442697
CCNA_00542	hypothetical protein	-0.0360356	0.197434	-0.164066	0.0511514	-0.0879167	-0.0634629	-0.0703089	-0.0684391	-0.082902	-0.100578	-0.0434538	-0.0155435	-0.076952	-0.00763206	-0.270468
CCNA_00543	Polyhydroxyalkanoate synthesis regulator protein	0.0012137	0.364765	-0.302863	-0.00399217	0.318613	-0.149104	0.193916	0.521427	0.198118	0.333482	0.0115298	0.483446	1.04179	0.738497	1.14835
CCNA_00544	acetyl-CoA acetyltransferase	0.133633	-0.0331379	-0.0805073	-0.127098	-0.0523855	-0.13597	-0.271848	0.082235	0.167619	-0.143598	-0.485334	0.110743	0.023291	0.193514	-0.31231
CCNA_00545	acetoacetyl-CoA reductase	0.102066	-0.016269	-0.0786688	-0.079321	0.024587	0.041357	-0.318753	-0.274674	-0.0849818	-0.135415	-0.622433	-0.654948	0.0881425	0.217508	0.0978034
CCNA_00547	PurR-family transcriptional regulator	0.0115301	-0.124569	0.133687	0.0470663	-0.068686	-0.124876	-0.111604	-0.0313065	0.181268	0.195311	-0.280293	-0.126328	0.210899	-0.298694	0.1317
CCNA_00550	LacI-family transcriptional regulator	0.151566	-0.07763	-0.0745304	-0.0170169	-0.0244987	0.0183299	0.0147984	0.180828	-0.099925	0.077291	0.0546243	0.057046	-0.0118532	0.0816499	-0.335932
CCNA_00551	hypothetical protein	0.0475563	0.183641	-0.239243	0.00560156	0.038532	-0.0306952	-0.126097	-0.0228436	0.0184008	-0.0299315	-0.00923543	0.159975	-0.174567	-0.0128517	-0.0936704
CCNA_00552	cupin superfamily protein	0.0616483	0.0670691	-0.122576	-0.0437034	-0.0272619	-0.0349701	0.172326	0.0399915	0.0793579	0.0511199	0.146162	0.178389	-0.0840665	-0.0508358	-0.242006
CCNA_00553	hydroxyacylglutathione hydrolase	0.0673548	-0.0799366	0.0206948	-0.0455636	-0.0848703	-0.0807629	-0.0433039	-0.296725	-0.199683	-0.143707	-0.0375348	-0.125396	-0.17687	-0.0433347	-0.106851
CCNA_00554	methyltransferase	-0.046115	-0.0461298	0.0865583	0.223005	0.317849	0.253041	0.278574	0.534037	0.542149	0.349193	0.485704	0.331982	0.415772	0.356601	0.161755
CCNA_00556	phospholipase D	0.0388142	-0.016426	-0.0125437	0.0014623	-0.0600712	-0.0707508	0.00139872	0.0331873	-0.0875702	0.0576468	0.0576062	0.0672646	0.03296	-0.000903543	-0.028251
CCNA_00557	endonuclease/exonuclease/phosphatase family protein	0.0420203	-0.0974432	0.0658238	0.136255	0.244976	0.160438	0.209505	0.0926433	0.180976	0.236106	0.194175	0.286137	0.130125	0.288513	0.159214
CCNA_00558	methionine biosynthesis protein MetW	-0.0498054	-0.328116	0.35645	0.103327	0.185975	0.094481	-0.0417062	0.328825	0.0493744	-0.850826	0.160423	-0.122815	0.204776	0.0147891	0.245984
CCNA_00559	homoserine O-acetyltransferase	0.00207661	0.0133241	-0.00481679	0.0774219	0.029633	0.102384	0.0172103	0.0431212	0.0347509	0.0522541	-0.0272133	-0.0284606	0.24633	0.127123	-0.0125549
CCNA_00560	phosphohistidine phosphatase SixA	-0.0553753	-0.0268594	0.117162	0.125348	0.15883	-0.0339253	0.161773	-0.19402	0.0388044	0.0674126	0.0835304	-0.0197665	-0.12492	0.113806	0.0600139
CCNA_00561	conserved hypothetical cytosolic protein	0.133939	-0.0555495	-0.0570402	0.058828	0.204515	0.131043	0.372172	0.191634	0.494935	0.253583	0.175066	0.335895	0.219928	0.18692	0.00517224
CCNA_00562	dihydroorotate dehydrogenase	-0.393735	0.575432	-0.19185	-0.331263	-0.0710821	0.497236	0.0235795	-0.185516	0.41831	-0.627072	0.596456	-0.155114	1.56545	0.389317	1.75758
CCNA_00563	SNARE-associated family membrane protein	0.0594235	0.0242492	-0.0607581	0.212749	0.304556	0.122402	0.350562	0.220324	0.323232	0.239875	0.290205	0.320635	0.425533	0.330978	0.542602
CCNA_00565	gamma-glutamyltranspeptidase	-0.01225	0.0872473	-0.0588829	0.0196541	0.0753281	-0.00756614	0.104092	0.030435	-0.0750948	0.106778	-0.11134	0.135927	0.251513	0.168428	0.257743
CCNA_00566	mannonate dehydratase	-0.0462251	0.0369573	0.0228066	-0.0210485	-0.0460959	0.010043	-0.153788	-0.213188	-0.283897	-0.167602	-0.222344	-0.102281	0.00430968	0.0803302	0.00328349
CCNA_00567	alpha-1,2-mannosidase	-0.0447466	-0.0320584	0.0790854	-0.0119877	-0.0246833	-0.0318863	-0.0915887	-0.12615	-0.0655494	-0.0375091	0.0209705	-0.0603396	0.0727997	0.156132	-0.00485944
CCNA_00568	N-acetylglucosamine-6-phosphate deacetylase	0.185211	-0.0997119	-0.0734757	0.0214462	-0.14622	-0.19575	-0.229121	-0.36815	-0.250366	-0.137729	-0.248811	-0.493287	-0.0985848	0.335437	-0.278642
CCNA_00569	glucosamine-6-phosphate deaminase	-0.147197	0.0717857	0.0658424	-0.0779469	-0.237912	-0.201745	-0.411319	-0.519415	-0.427154	-0.395216	-0.501721	-0.656677	-0.127673	0.0774334	-0.236562
CCNA_00570	GntR-family transcriptional regulator	-0.00672404	-0.00156393	0.0246633	0.0881037	0.253135	0.111973	0.0960002	0.21515	0.266929	0.107563	0.324323	0.294254	0.304335	0.562613	0.282173
CCNA_00573	TonB-dependent receptor	0.0123338	-0.0162188	0.0104599	-0.0387683	-0.0511676	-0.0392786	-0.0979133	-0.0608695	-0.0697545	0.00606897	-0.0169004	0.132364	-0.0157595	0.108127	0.000198645
CCNA_00574	alpha-N-acetylglucosaminidase	0.0769647	-0.0242742	-0.0442192	-0.052336	-0.057267	-0.0547944	-0.0438948	-0.114367	-0.137128	-0.088564	-0.0966665	-0.069491	-0.00183395	-0.00601383	-0.102793
CCNA_00575	acyltransferase family protein	-0.130859	0.0118326	0.11268	-0.0588211	-0.0987288	-0.0577704	-0.104693	-0.0633723	-0.294625	-0.166432	-0.167013	-0.263605	-0.00325005	-0.00263335	0.0285206
CCNA_00576	glucose-1-phosphatase/inositol phosphatase	-0.117875	-0.0724633	0.187198	-0.0838486	-0.0728502	-0.0632925	-0.149425	0.0733207	0.0127528	-0.100018	-4.57105e-05	-0.00772982	-0.00171883	0.0198865	-0.0637431
CCNA_00578	family 67 glycosyl hydrolase protein	-0.0559852	0.0713153	-0.0188652	-0.0827171	-0.0391157	-0.115717	-0.136536	-0.133638	-0.17497	-0.100603	-0.0389379	-0.253923	-0.114816	-0.0282956	-0.141528
CCNA_00579	DNA/RNA endonuclease G, NUC1	0.00888913	0.0468976	-0.0444821	0.0769611	0.0872559	0.0513652	-0.112195	-0.057642	0.0163118	-0.0241723	-0.151773	0.087755	0.312029	0.297781	0.22233
CCNA_00580	AAA ATPase domain protein	-0.00156016	0.0335787	0.00300861	0.180194	0.238253	0.187003	0.10102	0.325172	0.152148	0.0469435	-0.031152	0.0421213	0.643205	0.815746	0.677091
CCNA_00582	conserved hypothetical protein	-0.065668	0.0970353	-0.038679	0.0677105	0.0414488	0.201452	0.0494401	0.131347	0.175064	-0.0292101	-0.147397	0.236023	0.285	0.246976	0.0174661
CCNA_00583	lysozyme family protein	-0.0676582	0.0261806	0.0501186	0.0139759	-0.0228941	-0.0513841	-0.202637	-0.118931	-0.0966775	-0.104549	-0.0222955	-0.087872	-0.0297782	0.0337985	-0.204968
CCNA_00585	hypothetical protein	-0.165382	0.162676	-0.0589431	0.0309156	-0.182846	-0.168705	-0.0388385	-0.216642	0.00628772	-0.0916589	-0.200614	-0.148789	0.00856066	-0.119298	-0.293292
CCNA_00586	LytR/AlgR-family transcriptional regulator	0.0253325	-0.0280202	0.00292698	-0.0049211	-0.203356	-0.121231	-0.18407	-0.298237	-0.147686	-0.182115	-0.340457	-0.225834	-0.181633	-0.139418	-0.216755
CCNA_00587	alpha/beta hydrolase family protein	-0.10867	0.087619	0.0240909	-0.00380237	0.00600124	-0.0811713	-0.115783	-0.0731514	0.0432096	-0.161068	-0.170057	-0.13125	-0.0932031	0.038975	-0.233765
CCNA_00588	SapA domain protein	-0.165366	0.17553	-0.00893984	-0.0981475	-0.0527359	0.0193567	-0.0664509	-0.375164	-0.175825	-0.244776	-0.177762	-0.365874	0.0395969	-0.0766817	-0.096778
CCNA_00589	hypothetical protein	-0.0179882	0.0600434	-0.0198792	0.00848031	-0.0270334	-0.108674	-0.0892891	-0.10891	-0.190986	-0.0962835	0.066552	-0.121954	-0.0220763	0.0155971	-0.106397
CCNA_00590	FixC-family flavoprotein dehydrogenase	-0.0768078	0.0257775	0.0618706	0.0637548	-0.069612	0.0022016	-0.0902595	0.269593	-0.354543	-0.0777006	0.0320935	0.013918	0.203192	0.0399927	0.336752
CCNA_00591	L-lysine epsilon-oxidase	-0.0195759	0.0567165	-0.0254583	0.106324	0.0810539	0.0476981	0.0277858	-0.0115856	-0.0705299	-0.0346595	0.0233618	-0.147791	0.0347655	0.0580534	-0.0725044
CCNA_00592	ferritin superfamily protein	0.0412724	-0.0487217	0.0189814	0.0278988	0.0550014	0.00483978	-0.0486896	0.0139559	0.027331	-0.0918371	-0.0579257	-0.019868	-0.103259	-0.0812102	-0.0306944
CCNA_00593	hypothetical protein	-0.000425418	-0.00662515	0.0164591	-0.0115182	0.00709877	-0.110615	-0.133182	-0.137924	-0.131619	-0.0781972	-0.106153	-0.130132	-0.064007	-0.191635	-0.176392
CCNA_00594	hypothetical protein	0.0547908	-0.0135767	-0.0280274	-0.00570608	0.0333607	0.0212183	0.0252977	0.0799233	0.00404691	-0.110252	-0.00196915	0.00664916	0.0380917	-0.163077	-0.0275829
CCNA_00595	FecR family protein	-0.237893	0.257608	-0.00577575	0.114976	0.0383101	0.234714	0.0661995	0.142571	-0.154629	0.0871552	0.0698444	0.0655794	0.0419744	-0.0242685	0.122242
CCNA_00596	RpoE-family sigma factor	-0.114949	0.0526758	0.0703193	-0.10775	-0.116476	-0.0883694	-0.185001	-0.210446	-0.286804	-0.252506	-0.0870604	-0.0422295	0.0107812	0.109704	0.0154741
CCNA_00597	TonB-dependent receptor	0.0263812	-0.015581	0.0175053	0.0135978	-0.025102	-0.0530883	-0.117914	-0.0311698	-0.0498211	-0.109076	-0.063665	-0.0805056	0.116452	0.0957494	-0.0929296
CCNA_00598	TonB-dependent receptor	-0.0174542	0.007678	0.018939	-0.0312481	-0.101325	-0.0807371	-0.0839102	-0.156643	-0.0946148	-0.139807	-0.156018	-0.147227	0.0120144	0.0718561	-0.0276244
CCNA_00600	hypothetical protein	0.0123716	0.0257759	-0.00726376	-0.132707	-0.0664477	-0.0343341	-0.038733	-0.19397	-0.156512	0.0323548	-0.0419291	-0.29515	-0.0787879	0.165197	-0.186798
CCNA_00601	MoxR-like ATPase	-0.0718062	0.111104	-0.0466811	-0.0920488	-0.00617016	0.057245	-0.160168	-0.175211	-0.105219	-0.00998253	-0.138953	-0.199725	-0.092857	0.275157	-0.0111655
CCNA_00602	von Willebrand factor type A domain protein	-0.0299731	0.0767114	-0.027271	-0.113993	-0.0742228	-0.132266	-0.0696789	-0.267305	-0.210329	-0.216539	-0.326263	-0.339164	-0.14245	0.159026	0.101066
CCNA_00603	SpoIIM-family membrane protein	0.247681	-0.121664	-0.140667	-0.064364	-0.203725	-0.215887	-0.278062	-0.3317	-0.299224	-0.24668	-0.576273	-0.442673	-0.302147	0.0350638	-0.2227
CCNA_00604	RDD family membrane protein	-0.0631466	0.0327182	0.0527459	0.0444283	-0.0285184	0.0706584	0.00235567	-0.236694	-0.111555	-0.209289	-0.434282	-0.00528052	0.0813509	0.571132	0.476041
CCNA_00605	conserved hypothetical membrane protein	0.0692644	0.0332879	-0.105488	-0.15288	-0.0803236	0.0289083	-0.0607716	0.0581827	0.0969425	-0.21432	-0.291262	0.000974378	-0.0169497	0.224887	-0.189624
CCNA_00607	TonB-dependent receptor	0.0237827	-0.0491265	0.0270691	0.0163588	0.00432444	-0.000484307	-0.0294754	0.0300787	-0.0367303	0.0367919	-0.0206605	0.0126948	-0.067291	-0.0899889	-0.0935017
CCNA_00608	endopygalactorunase	-0.0130403	0.0394644	-0.0127666	-0.116929	-0.00694087	-0.0819814	-0.0639399	0.0104662	-0.125682	0.0387925	0.107768	0.0512225	-0.0616215	-0.218902	-0.258032
CCNA_00609	PurR-family transcriptional regulator	-0.118864	0.117365	0.0233041	0.0930579	0.106127	0.1489	0.113962	-0.0238166	0.192604	0.147021	0.14381	-0.00964305	0.201133	-0.0550221	-0.0892679
CCNA_00610	alpha-1,2-mannosidase	-0.00381804	0.00734675	0.00709627	0.0159184	0.0521304	0.0503465	0.0497536	0.0589362	0.00393189	0.0733852	0.0505677	0.0878251	0.0247992	-0.116642	-0.0721875
CCNA_00611	beta-lactamase	0.0489487	-0.0338182	-0.0142303	0.0828123	0.0883747	0.119864	0.176011	0.122703	0.162202	0.189344	0.324141	0.123538	0.0884009	0.0512214	0.0247126
CCNA_00612	L-asparaginase	-0.0258224	-0.0705736	0.106105	-0.0739879	-0.0523428	0.0311873	0.0427661	0.0024853	-0.188497	-0.0709086	0.0131381	0.00446398	0.0459079	0.0788218	-0.166493
CCNA_00613	cyanophycinase	-0.0955414	0.0769786	0.0332332	-0.21372	-0.102847	-0.126759	-0.15237	-0.0969739	0.0360357	0.200226	0.24734	0.308848	0.534064	0.584806	0.661627
CCNA_00614	short-chain fatty acids transporter	0.029301	0.010419	-0.0364962	-0.0756741	-0.0939686	-0.0961054	-0.0779729	-0.118048	-0.0761784	-0.12396	-0.0289096	-0.120147	-0.130202	-0.11085	-0.314475
CCNA_00615	TonB-dependent receptor	-0.0382366	0.0190823	0.0330732	0.0476062	0.077709	0.0309901	0.109554	0.181571	0.159027	0.109419	0.0899133	0.163125	0.0565641	0.0733013	0.0679682
CCNA_00616	Lrp-family transcriptional regulator	0.0527774	0.0113227	-0.0558884	-0.0201442	-0.0226819	-0.0268575	-0.0532478	-0.0843027	-0.100897	-0.189859	0.11848	-0.0562374	0.23155	0.367073	0.35372
CCNA_00617	arginine N-succinyltransferase, beta chain	-0.0785102	0.0483629	0.0402652	0.0526705	0.0993849	0.0753445	0.322759	0.465886	0.394047	0.1754	0.316225	0.375847	0.376397	0.513949	0.162612
CCNA_00618	succinylglutamic semialdehyde dehydrogenase	-0.0762119	-0.0387226	0.116054	-0.0851382	-0.054744	-0.0345822	0.216	0.130974	0.0658778	0.0250166	0.0835688	0.226172	0.241306	0.609105	0.199701
CCNA_00619	succinylarginine dihydrolase	0.0778541	-0.110296	0.0632142	-0.0318797	0.0186495	-0.000978793	0.24495	0.323235	0.220821	0.0877277	0.149219	0.112305	0.32574	0.596378	0.321378
CCNA_00620	acetylornithine aminotransferase/succinyldiaminopimelate aminotransferase	-0.0742099	0.0990431	-0.00659157	0.2691	0.25931	0.26154	0.626418	0.60917	0.555423	0.315816	0.299987	0.477776	0.316374	0.55551	0.550601
CCNA_00621	conserved hypothetical protein	-0.00892011	-0.0782639	0.0758119	-0.124215	-0.0961062	-0.0207456	0.0231253	-0.120978	-0.0876485	-0.111197	-0.0281126	0.00355858	-0.0637026	0.0243961	0.00195504
CCNA_00622	hypothetical protein	-0.110566	0.12012	0.00554366	0.0300278	-0.0155662	0.0655429	0.278982	0.267749	0.392	0.00617119	0.320738	0.396571	0.0570526	0.230923	0.276219
CCNA_00623	PAS-family sensor histidine kinase	-0.0404681	0.0176805	0.0305103	-0.0247374	-0.127768	-0.139527	-0.0946457	-0.143418	-0.264369	-0.167693	-0.0457045	-0.114115	-0.030315	0.0242969	-0.14741
CCNA_00624	putative pentapeptide repeat protein	0.01011	-0.0516144	0.0656981	-0.0107622	-0.045083	-0.0598209	0.0977789	0.402311	0.344548	0.212469	0.137513	0.37708	0.0673525	0.248552	0.0370666
CCNA_00625	two-component receiver domain protein	-0.026252	-0.051476	0.0838271	-0.0354074	0.0624312	0.0139422	-0.0348124	0.101301	-0.0636398	-0.156685	0.122162	0.134078	0.117927	0.306628	0.138174
CCNA_00626	methyl-accepting chemotaxis protein	0.0528447	-0.0290621	-0.0145374	-0.00271906	0.038126	-0.0301454	0.0334574	0.025181	-0.0884175	-0.00651711	-0.00694644	0.0622473	0.157401	0.236235	0.0916438
CCNA_00628	chemotaxis protein cheY	-0.0138247	-0.00829121	0.0151322	0.0641781	0.0578956	0.153365	0.101741	0.374876	-0.0512258	0.2854	0.0638278	0.329015	0.17257	0.327387	0.205245
CCNA_00629	methyl-accepting chemotaxis protein McpK	0.0018539	0.020747	-0.00282506	0.216277	0.219703	0.291956	0.321895	0.469737	0.329406	0.307879	0.487396	0.432237	0.403382	0.547532	0.552509
CCNA_00630	chemotaxis histidine kinase protein cheAII	-0.0972576	0.0931104	0.015001	-0.174633	-0.0252153	-0.213495	0.0415374	-0.00235884	-0.218164	0.0980685	0.272481	-0.0687761	0.0864147	0.131679	0.25817
CCNA_00631	chemotaxis protein cheWII	-0.0611395	-0.00764908	0.0949597	0.0839461	-0.00661345	0.0790562	0.12819	0.116051	0.179533	0.00572136	-0.0658379	0.107598	0.0882657	0.204985	0.0949103
CCNA_00632	chemotaxis receiver domain protein CheYII	-0.247102	0.0193093	0.212873	0.0318388	-0.0433951	0.0713888	0.238071	0.279271	0.177371	0.252219	0.501116	0.409335	-0.15266	-0.33465	0.0743336
CCNA_00633	receiver domain-glutamate methylesterase CheBII	-0.263636	0.0927552	0.163563	0.031755	0.00263857	0.0745296	-0.000653982	0.0336576	0.0743301	0.39489	0.104968	-0.0290733	-0.100959	-0.0689961	-0.0246244
CCNA_00634	chemotaxis protein methyltransferase CheRII	-0.128443	-0.0227067	0.16292	0.0944604	0.0117211	0.116053	-0.13359	-0.139848	-0.189145	-0.160277	0.0173185	-0.180335	0.0790335	0.382358	0.418883
CCNA_00635	CHASE2 membrane receptor	-0.0372737	-0.00941251	0.0592826	0.0369409	-0.0503048	0.0411073	0.00838774	0.125056	0.0103705	0.21327	0.11427	0.196535	-0.00255914	0.0444555	-0.0222429
CCNA_00636	hypothetical protein	0.066718	-0.0151286	-0.0403088	-0.0717831	-0.0862109	-0.140522	-0.0963846	-0.0878285	0.089031	0.0020114	-0.0866667	-0.11263	-0.228936	-0.120747	-0.262439
CCNA_00637	tetratricopeptide repeat family protein	0.00505201	0.0146972	-0.0154384	-0.159868	-0.0288421	-0.102708	-0.0868128	-0.0248623	-0.102894	0.0199866	-0.0905872	-0.0228286	-0.0515237	-0.0389319	-0.105229
CCNA_00638	FhaB-family exoprotein	-0.0228997	0.0401212	-0.00522497	0.133241	0.150748	0.150912	0.103916	0.170301	0.170945	0.079228	0.165321	0.120361	0.0927314	0.106854	0.118943
CCNA_00639	FhaC-family hemolysin activation/secretion protein	0.00717154	0.00250466	-0.00839034	0.00903717	0.00600336	-0.0349022	0.0682892	0.137027	0.0191959	0.00286559	0.0735004	0.0444731	-0.0900256	-0.146438	-0.121355
CCNA_00640	hypothetical protein	-0.0678369	0.0904315	-0.00744315	-0.0326	0.0632055	-0.0509426	0.0937437	0.162574	0.23594	0.0546786	0.0469316	0.181321	-0.099175	-0.152952	0.0188322
CCNA_00641	hypothetical protein	-0.0275186	0.0273628	0.0074447	-0.102485	-0.122785	0.123957	0.135889	0.13546	0.0873758	0.0953818	-0.097054	-0.255988	-0.145402	-0.0171193	-0.48122
CCNA_00642	hypothetical protein	0.0371149	-0.13006	0.113422	-0.0827007	-0.142886	-0.10277	-0.0815737	-0.181309	-0.0316962	-0.0451233	-0.216558	-0.352278	-0.0467914	0.00177857	0.201112
CCNA_00644	alginate export beta-barrel protein	-0.026944	0.032172	-0.000773111	-0.00459394	-0.0408263	0.00358627	0.119491	-0.036335	-0.036961	0.0619509	-0.0451157	0.00650889	-0.117517	-0.0263582	-0.0843021
CCNA_00645	nitrate binding protein nrtA	-0.0539511	0.0547776	0.0188577	0.142703	0.142077	0.169057	0.157948	0.199249	0.112904	0.0680112	0.139837	0.17546	-0.00695247	-0.000125234	0.0853096
CCNA_00646	nitrate transport permease protein nrtB	0.0920633	-0.0725149	-0.00842567	-0.172051	-0.109446	-0.0996246	-0.0505484	-0.0879672	-0.162801	-0.0530121	-0.245288	-0.122712	-0.158447	-0.125037	-0.243156
CCNA_00647	nitrate transport ATP-binding protein nrtD	0.00912295	0.033822	-0.0154941	-0.152195	-0.0492036	-0.122633	-0.63839	0.213212	0.231529	-0.0289306	-0.955427	-0.116776	0.023486	0.215979	0.094478
CCNA_00648	nitrate response regulator NasT	0.115346	-0.0500861	-0.0604941	0.0296814	-0.105955	-0.131084	0.0708355	-0.0860597	-0.0831397	-0.057323	-0.0485866	-0.153262	-0.165867	0.127856	-0.115503
CCNA_00649	ABC family transporter protein	0.256209	0.0410647	-0.308111	-0.114208	-0.213977	-0.184284	-0.371453	-0.228706	-0.0710436	-0.170317	-0.126812	-0.109565	-0.266373	-0.00588009	-0.0155163
CCNA_00650	MFS superfamily nitrate/nitrite transporter NarK	-0.097523	0.028565	0.0691388	-0.0381509	0.100412	0.031793	0.0836647	-0.127135	0.00643282	0.119484	0.163715	-0.00603172	0.0559476	-0.00180544	-0.0166158
CCNA_00651	nitrite reductase (NAD(P)H) catalytic subunit	0.0153044	-0.0307689	0.0290511	-0.0199148	-0.0541938	-0.0214687	0.101088	0.0635695	-0.0858812	0.0111699	0.036243	-0.0609656	0.0667523	-0.0618817	-0.143014
CCNA_00652	nitrite reductase (NAD(P)H) small subunit	-0.074802	0.149703	-0.0604735	0.218146	0.26228	0.170095	0.0286982	0.120092	0.164949	-0.0632263	0.159589	-0.124739	0.336305	0.319039	-0.0919817
CCNA_00653	assimilatory nitrate reductase catalytic subunit	0.00325685	0.00903381	-0.00173429	-0.0441983	0.000311185	-0.0761831	0.033107	0.0345141	0.0510397	-0.0585308	-0.0627635	-0.115967	0.0198675	0.0243961	-0.0837683
CCNA_00654	uroporphyrin-III C-methyltransferase	0.00753167	-0.0260944	0.0289886	-0.087981	-0.149287	-0.0731199	0.0126048	-0.0738178	-0.111605	0.00616743	0.010616	-0.0869959	-0.0729007	-0.229655	-0.226951
CCNA_00655	hypothetical protein	-0.00562107	0.045563	-0.0364527	0.0917458	-0.0365104	0.0781438	0.0513002	-0.0732789	-0.0250147	0.167769	0.0514732	0.0768874	0.0667543	-0.159864	-0.166468
CCNA_00656	type I restriction-modification system methylation subunit	-0.00218451	-0.0205674	0.0416379	0.0393265	0.00957681	0.0109801	0.055351	0.142693	0.0564914	0.039851	0.067539	0.120786	-0.0599051	-0.0198756	-0.0971932
CCNA_00657	type I restriction-modification system specificity subunit	0.0135951	0.00118388	8.53974e-05	0.0538365	0.0502654	0.0191233	0.0677081	0.169997	0.130548	0.283149	0.204382	0.22578	-0.0862017	-0.135528	-0.188559
CCNA_00658	5-methylcytosine-specific restriction enzyme MRR	0.00199184	0.0454005	-0.0317532	0.108828	0.0879936	0.000163531	0.1324	0.213721	0.0930319	-0.0342697	-0.014169	-0.0656935	-0.447786	0.0517799	-0.319324
CCNA_00659	type I restriction-modification system restriction subunit	-0.0439302	0.0179529	0.0223807	0.00736765	0.0250145	-0.050546	0.0749309	-0.0380819	0.0690588	0.165601	0.0384948	0.0239346	-0.016926	-0.0747191	-0.147441
CCNA_00662	hypothetical protein	-0.00354915	0.176836	-0.180337	-0.0289674	0.0139752	0.187167	0.153509	0.0775329	-0.0531811	0.171586	0.230184	0.116777	-0.234469	-0.145716	-0.393189
CCNA_00663	bacterial apoptosis endonuclease BapE	0.0889246	-0.11321	0.027958	-0.0513076	-0.0688385	-0.11088	0.115999	0.379372	-0.0723298	0.0800551	0.185058	0.166177	-0.18192	-0.0969602	-0.35859
CCNA_00664	C4-dicarboxylate transport protein	-0.0129663	-0.0342034	0.0574367	-0.00631653	-0.053772	-0.0142491	-0.036875	-0.0725645	0.00826354	0.0307964	-0.135166	-0.166467	0.0384873	-0.0164246	-0.141354
CCNA_00665	GAF-family sensor histidine kinase	-0.01025	-0.0147644	0.0298543	-0.0286121	-0.0113928	0.0476383	0.0726002	0.139492	-0.0782234	-0.13107	0.222567	0.0342957	-0.168107	-0.0234454	-0.0182345
CCNA_00666	response regulator receiver domain protein	-0.0389296	-0.155565	0.208793	-0.26637	-0.172268	0.266796	0.0983193	0.273366	0.0217627	0.543682	0.552777	0.335321	-1.01266	-0.529912	-2.00554
CCNA_00667	lipopolysaccharide biosynthesis protein	0.197087	-0.00788151	-0.104454	-0.885441	-0.841851	-0.792827	-1.23278	-0.984736	-0.797235	-1.54008	-0.74532	-0.725367	1.14158	1.72568	1.542
CCNA_00668	capsular polysaccharide biosynthesis protein	0.172112	-0.126236	0.0255684	-1.12248	-1.46518	-1.05088	-1.59431	-1.55249	-0.739876	-0.523207	-0.669945	-0.147457	1.06627	1.77096	1.53506
CCNA_00669	glycosyltransferase family 99 protein WbsX	-0.0523282	0.000671448	0.141105	-1.27584	-0.618249	-0.908445	-2.04625	-1.08355	-0.530874	-0.768037	-0.459282	-0.461083	3.58992	3.9921	3.76038
CCNA_00672	hypothetical protein	0.0392748	0.00379149	-0.0302532	-0.114328	0.0189262	0.0311925	-0.115421	0.0153143	-0.026437	-0.022075	-0.1988	-0.0449651	-0.0267581	0.121331	0.072034
CCNA_00673	AraC-family transcriptional regulator	-0.00472035	0.0418778	-0.0282569	-0.00807722	0.0374304	0.0546525	-0.0301525	0.0420166	-0.0351777	-0.0591256	-0.0919455	-0.119475	0.0951558	0.217281	0.12056
CCNA_00674	NAD(FAD)-utilizing dehydrogenase	0.0251539	-0.0646173	0.0521616	-0.0969217	-0.0658772	-0.158627	-0.365361	-0.232804	-0.153834	-0.254065	-0.233421	-0.143938	-0.0558164	-0.138266	-0.0222429
CCNA_00675	VapC-like PIN domain ribonuclease	0.231203	-0.215208	-0.0265814	0.0660754	0.106949	-0.0834027	-0.0562384	0.0736596	-0.0158996	0.143841	0.0988436	0.0726358	0.053078	-0.015714	0.00955102
CCNA_00680	2-hydroxychromene-2-carboxylate isomerase	0.0612715	0.0318016	-0.089337	0.094197	-0.0252196	0.0973301	0.106904	0.444629	0.240619	0.249469	0.231621	0.200253	-0.19312	-0.209419	-0.208594
CCNA_00681	short chain dehydrogenase	0.127688	-0.0542214	-0.0465533	0.109949	0.0781782	0.0860208	0.138359	0.191301	0.094781	0.101601	-0.124012	0.274558	0.0487478	-0.204515	-0.118318
CCNA_00682	MarR-family transcriptional regulator	0.0045507	-0.0627676	0.0763382	-0.0197369	-0.0566641	-0.0305083	-0.141301	-0.089692	-0.256717	-0.259074	-0.135657	-0.294288	0.132912	0.107726	-0.0910391
CCNA_00683	Deoxyribodipyrimidine photo-lyase-related protein	0.00104257	-0.0685958	0.0838124	0.0174837	0.0199034	-0.0296804	-0.040442	-0.0884016	-0.0650299	-0.0492599	-0.0831168	-0.0692395	0.0134446	0.0990616	-0.0249204
CCNA_00684	anti-sigma factor, ChrR-family	0.0306912	0.201347	-0.298198	-0.769333	-1.22264	-1.52046	-2.07141	-0.639646	-1.40087	-2.03231	-3.28793	-1.16102	-1.37984	-1.45884	-1.62258
CCNA_00685	RNA polymerase sigma factor	-0.0557182	-0.00531327	0.0693484	-0.158331	-0.0534533	0.0346571	-0.0532845	-0.0597565	0.104177	0.0726364	0.00370392	0.340981	-0.0393985	0.0324441	0.0903354
CCNA_00686	peptidase family S41 protein	0.019194	-0.015904	0.00829535	0.195895	0.108731	0.0625329	0.12916	0.119276	0.14282	0.0870475	0.152947	0.154029	0.130144	0.126541	0.204218
CCNA_00687	hypothetical protein	-0.0339755	0.117135	-0.0682161	0.082744	0.0556179	-0.00624224	0.0388051	-0.075758	-0.208116	-0.44701	0.148044	-0.0307502	0.524781	-0.109943	0.0319284
CCNA_00688	hypothetical protein	-0.0173864	-0.0181835	0.0543734	0.0871128	0.13566	0.134043	0.124158	0.176647	0.113416	0.18489	0.255913	0.236384	0.230122	0.087209	0.0893089
CCNA_00689	PAS-family hybrid histidine kinase/receiver protein	0.0103282	0.0401233	-0.0192364	-0.0488961	-0.00956917	0.0543614	-0.0231743	-0.0522159	-0.13254	0.071562	-0.00842126	-0.049909	-0.125687	0.0142031	-0.275266
CCNA_00692	PAS-family GGDEF/EAL protein	0.0227554	0.0579714	-0.0786961	-0.0332275	0.0257665	0.0138689	-0.0500886	0.0886603	-0.0213923	0.0424981	0.0369731	0.0240648	-0.103693	-0.0669882	-0.16675
CCNA_00694	DEXQ-box helicase domain protein	0.0115302	0.050913	-0.0471413	-0.104652	-0.174617	-0.208605	-0.149772	-0.18053	-0.228264	-0.145316	-0.28653	-0.329469	-0.0311963	-0.0330241	-0.209186
CCNA_00695	metal-dependent hydrolase	0.00076053	-0.016542	0.019517	0.117014	0.211102	0.205506	0.346919	0.239074	0.214743	0.171256	0.285692	0.185349	0.375808	0.3178	0.235628
CCNA_00696	O6-methylguanine-DNA methyltransferase	0.137069	-0.0619263	-0.0805568	0.218233	0.0777339	0.0464478	0.0757123	0.00285862	0.035872	0.0145414	-0.139165	-0.0593322	-0.0612815	-0.0610395	-0.0468188
CCNA_00698	hypothetical protein	0.0726847	-0.00544888	-0.0497887	0.0663669	0.070281	0.108106	-0.0606882	0.176233	0.0787744	0.100983	0.133283	0.128407	-0.336231	-0.166001	-0.0692452
CCNA_00700	TonB-dependent receptor	0.0238908	-0.0215352	0.0146528	0.00677044	0.00380037	0.0626344	-0.0884088	-0.0560081	-0.0456532	-0.0435978	-0.0951621	-0.15491	0.0986498	0.168779	0.107808
CCNA_00701	cold shock protein CspB	-0.144802	0.132803	0.0144118	0.231815	0.313118	0.37771	0.364055	0.249847	0.365394	0.245165	0.290379	0.412825	0.616016	0.706605	0.80794
CCNA_00704	hypothetical protein	-0.0561977	0.138381	-0.0620195	0.0457016	0.200486	0.0791993	-0.158453	0.0127302	-0.0705434	0.137145	0.219055	-0.21898	-0.154672	0.154783	0.141914
CCNA_00705	hypothetical protein	-0.0457344	0.0334446	0.0194509	0.247618	0.228666	0.23546	-0.117418	0.0334418	0.28756	0.288585	0.308165	0.194062	0.748978	0.15801	0.371505
CCNA_00706	hypothetical protein	-0.0379313	-0.0589313	0.091646	-0.106324	-0.0204666	-0.152246	-0.193351	-0.309082	-0.097264	-0.284335	-0.0188169	-0.182907	0.134185	0.35895	0.155
CCNA_00707	SdiA-regulated superfamily protein	0.00329631	-0.00157462	0.00561836	0.0622686	0.122656	0.0767093	0.0608151	0.122849	0.0511773	-0.0266004	0.0826994	0.137613	0.10879	0.225005	-0.163016
CCNA_00708	cobaltochelatase cobT subunit	0.00354972	0.232848	-0.0164162	-1.26779	-0.210626	-0.17234	-3.47397	-1.06025	-2.02819	-0.087288	-0.532721	-0.917384	2.50334	2.0838	1.87629
CCNA_00710	alpha/beta hydrolase family protein	0.0377956	-0.0507255	0.0191356	-0.0104078	0.00589373	-0.0600455	-0.0462529	-0.0863399	-0.0504092	-0.0455503	-0.0560875	-0.0416446	-0.00608657	-0.0378934	-0.159866
CCNA_00711	inner membrane complex protein	0.00595314	0.00562232	0.00334745	0.0239248	0.0234377	0.00174653	-0.014616	0.0405721	-0.00450752	0.111468	-0.0274684	0.0279009	0.123482	0.123002	0.122541
CCNA_00712	hypothetical protein	0.142997	-0.0166839	-0.102648	-0.109984	-0.0521595	-0.0257066	-0.0561884	0.0907267	0.0236793	0.055474	-0.178113	0.0229853	0.101093	0.0225928	0.120118
CCNA_00714	hypothetical protein	-0.122489	0.207312	-0.0794361	0.593084	0.454338	0.645867	0.649534	0.829016	0.472969	0.271836	0.553992	0.600108	0.812696	0.648243	0.682529
CCNA_00716	hypothetical protein	-0.120471	0.0795101	0.0578685	-0.106203	-0.0897758	-0.241807	0.00368603	-0.119284	-0.0334546	-0.143603	-0.168817	-0.117684	0.33299	0.400154	0.00994512
CCNA_00718	CAAX abortive infection protease	0.0810463	-0.0678385	-0.0168398	0.070054	0.0954987	0.0905166	-0.00160434	0.198989	0.0779928	0.0502633	0.20279	0.176834	0.163971	0.145079	0.0512789
CCNA_00719	type I secretion protein CdzB, adaptor	0.0200375	-0.0340852	0.0118961	0.0683197	0.0937543	0.100344	0.21816	0.309635	0.284976	0.0329137	0.101057	0.130002	0.0285887	-0.105827	0.0399801
CCNA_00720	type I secretion protein CdzA, transmembrane ATPase/peptidase	0.0531567	-0.0444952	-0.00876024	-0.0203476	0.0771296	-0.0676346	0.0375549	-0.0652178	0.00135333	-0.0631579	-0.0723596	-0.208466	-0.0745125	-0.309946	-0.261714
CCNA_00723	glyoxalase family protein	0.0116588	0.0907931	-0.111435	-0.0808024	-0.0418707	0.0110103	-0.00851401	-0.00185222	0.0960752	-0.0353715	0.150641	0.146622	-0.012203	-0.184505	-0.277956
CCNA_00724	conserved hypothetical protein	0.0749665	-0.0958406	0.0388037	-0.000904736	-0.0670081	-0.064744	-0.190235	0.199215	0.0341533	-0.301657	0.064337	0.0988385	-0.237569	-0.0120483	0.209278
CCNA_00725	O6-methylguanine-DNA methyltransferase	-0.000756553	-0.0831007	0.0922227	-0.187052	-0.070505	-0.106796	0.0262164	0.257877	-0.0908237	0.00565466	-0.136196	0.0018884	-0.00198766	-0.279312	-0.583885
CCNA_00726	acyl-CoA dehydrogenase	0.0290095	0.0788874	-0.100977	-0.107661	-0.0842557	-0.0692373	-0.0828011	-0.197082	-0.0605345	0.016498	0.0100302	-0.105188	-0.311891	-0.066078	-0.0876222
CCNA_00727	ribosomal-protein-alanine acetyltransferase	0.237417	-0.0896572	-0.172201	-0.555203	0.31372	-0.332234	-0.261099	-0.900456	0.139748	0.122105	-0.0263369	-0.67704	-0.238342	0.219115	0.302389
CCNA_00728	hypothetical protein	0.0422173	-0.123516	0.0809344	-0.00645376	0.0207598	-0.0115057	0.0247794	-0.0517984	0.0691932	-0.0254915	-0.109059	-0.0524967	-0.15112	-0.00636228	-0.165411
CCNA_00729	hypothetical protein	0.0590537	0.0489495	-0.124989	-0.0354158	-0.144067	-0.0656829	-0.144353	0.0130008	0.0797932	0.0377132	-0.213546	-0.16735	-0.358696	0.198751	-0.0978947
CCNA_00730	SkaA-family transcriptional regulator	-0.0925494	-0.0392427	0.113539	-0.101317	0.0948374	0.0345114	-0.193982	0.047006	-0.0334135	-0.125337	-0.127381	-0.011381	-0.0284353	0.201678	0.234273
CCNA_00731	DNA mismatch repair protein mutL	-0.0306134	0.0694012	-0.035572	0.0933644	0.135274	0.159258	0.114269	0.154087	0.0809279	0.0735931	0.0205148	0.00768062	0.297788	0.258616	0.0849226
CCNA_00732	GumN superfamily protein	-0.0676344	0.0701933	-0.00348884	0.604027	0.436079	0.449656	0.560073	0.638831	0.708481	0.301033	0.356697	0.375789	0.888278	0.770928	0.754283
CCNA_00733	GumN superfamily protein	0.0346448	-0.00813822	-0.017856	-0.112986	0.0290627	-0.0296535	-0.0504361	0.0246589	-0.0147759	0.0327212	-0.219313	-0.140554	-0.0830914	-0.169974	0.0300711
CCNA_00734	GumN superfamily protein	0.109068	-0.0413184	-0.0582521	0.024765	-0.0866128	-0.103177	0.0180896	0.0972472	-0.146256	-0.0135225	-0.0536348	-0.0930549	-0.184621	-0.074559	-0.268248
CCNA_00738	DegQ-family trypsin-like serine prototease	0.00576212	-0.0425795	0.0429056	0.190873	0.20791	0.146314	-0.108045	0.266047	0.210833	0.104139	0.080989	0.283984	-0.327324	-0.103941	0.249366
CCNA_00741	3-hydroxybutyryl-CoA dehydratase	-0.0141496	0.137893	-0.103277	0.116449	-0.0400023	-0.0302064	-0.150794	0.132708	0.103661	0.269135	0.355517	0.393997	1.00486	0.208617	0.0345302
CCNA_00742	HAD superfamily sugar phosphatase	0.0217809	-0.0414318	0.00454304	0.180891	0.0898775	0.309401	0.255225	0.753466	0.618524	1.10858	1.43007	1.06405	0.859866	0.491659	0.778062
CCNA_00743	NnrU family membrane protein	-0.0185215	0.0114771	0.0155339	0.0676159	0.0663646	0.117625	-0.101586	0.248913	0.109909	0.116262	0.367703	-0.0790424	0.0662558	0.0429162	0.00245367
CCNA_00744	GIY-YIG endonuclease domain protein	-0.013323	0.108072	-0.0447014	-0.118799	-0.223211	-0.229626	-0.204076	-0.0295713	-0.189414	0.192344	0.0886595	-0.0427163	-0.263367	-0.100114	-0.185593
CCNA_00745	oxidative DNA demethylation family protein	-0.0489952	0.0460428	0.0148034	0.18711	0.196926	0.144437	0.0203603	0.249544	0.161144	0.0172239	-0.0446157	0.0449079	0.233887	0.259564	0.331158
CCNA_00746	ADA regulatory protein/O6-methylguanine-DNA	-0.0569928	-0.0234691	0.0885641	-0.0870309	-0.311726	-0.129541	-0.17387	-0.0956403	-0.221517	-0.209405	-0.226933	-0.330612	-0.115885	0.0646484	-0.243184
CCNA_00747	cyclic-di-GMP phosphodiesterase, flagellum assembly factor TipF	-0.124148	0.0392325	0.0907932	-0.0924643	-0.163414	-0.124814	-0.149937	-0.264305	-0.207186	-0.610227	-0.568412	-0.119371	-0.424695	-0.286112	-0.370521
CCNA_00750	FeaR-family transcriptional regulator	0.169248	-0.202928	0.0265951	0.0326254	0.086898	0.0285336	0.0439548	0.114617	0.0220469	0.0301044	0.0350631	-0.0434831	0.0527856	-0.196992	-0.203168
CCNA_00751	conserved hypothetical membrane protein	0.0579378	-0.0082395	-0.0434165	0.0567453	-0.0177974	0.0635176	0.0364785	-0.0454202	0.0792195	0.0259438	0.0372178	-0.0182483	0.099764	-0.0312191	0.0162777
CCNA_00752	3-hydroxybutyryl-CoA dehydrogenase	-0.109361	0.0318324	0.0754928	0.115839	0.00316958	-0.036017	0.13318	0.280971	0.177359	0.0199177	0.267481	0.125019	0.145748	-0.26778	-0.0533808
CCNA_00753	lysine 2,3-aminomutase	-0.0203163	-0.0310317	0.0506365	-0.372554	-0.29831	-0.442466	-0.685018	-0.483109	-0.486946	-0.821582	-0.43376	-0.0981079	-0.41154	-0.0170482	0.103327
CCNA_00754	Nodulin-21 / CCC1-related protein	0.0539984	-0.0799176	0.0205195	0.0458231	-0.151767	-0.12672	-0.253901	-0.123147	-0.0624697	-0.118778	-0.21025	-0.0692523	-0.0463045	-0.176544	0.0997635
CCNA_00756	hypothetical protein	-0.512438	-0.0547649	0.529435	-0.434043	-1.75351	-0.0276042	-0.192311	0.704094	-2.8725	-1.34595	-0.0265712	-1.73689	0.519651	0.270142	-2.30496
CCNA_00757	lysyl-tRNA synthetase	0.121392	-0.0500024	-0.0849377	-0.245677	-0.0261415	-0.24186	-0.583272	-0.398113	-0.409744	-0.558116	-0.584204	-0.145137	-0.674949	-0.248178	-0.282739
CCNA_00759	TonB-dependent receptor	-0.0366658	0.0134497	0.0229051	-0.0361799	-0.0185052	-0.0644015	-0.084533	-0.0256416	-0.0127237	0.0291232	-0.0627869	-0.0768317	-0.226177	-0.177689	-0.264493
CCNA_00760	two component sensor histidine kinase	0.0111579	0.00278534	-0.00417573	-0.128806	-0.0633922	-0.0515477	-0.118628	-0.190686	-0.0998563	-0.054296	-0.14854	-0.0506124	-0.121973	-0.241483	-0.434546
CCNA_00762	hypothetical protein	-0.238211	0.218134	0.0363604	-0.0497457	0.0848757	0.00891748	-0.100638	1.02682	0.509768	0.176384	0.970422	0.693645	-0.18255	0.532528	0.241109
CCNA_00766	cobalamin adenosyltransferase family protein	0.272054	-0.296141	-0.00707699	-0.025695	-0.0751445	-0.0921612	-0.0219114	0.0173846	-0.30861	-0.280577	0.0200795	-0.417934	-0.20665	-0.145554	0.0334491
CCNA_00767	twin transmembrane helix protein	-0.0794167	0.235103	-0.181269	-0.21379	-0.0493368	-0.239815	0.165071	0.100446	-0.0503255	-0.163253	-0.123129	-0.403522	-0.93295	-0.429744	-0.234744
CCNA_00768	hypothetical protein	-0.468513	0.206922	0.213119	-0.137155	0.00391147	-0.245466	-0.267833	-0.18285	-0.458224	0.0815247	-0.253629	-0.564991	0.000422845	0.0108776	-0.175343
CCNA_00769	TetR family transcriptional regulator	-0.143799	0.211413	-0.0899878	-0.237711	-0.0148942	-0.0654352	-0.435303	-0.0546191	-0.11019	-0.746325	-0.69829	-0.296975	0.548688	0.352186	0.310149
CCNA_00770	TetR family transcriptional regulator	-0.00978591	0.08308	-0.0602127	0.211199	0.17674	0.110208	0.291977	0.307703	0.285974	0.219241	0.24863	0.204671	0.152261	0.0784133	0.0273931
CCNA_00773	carboxypeptidase S	0.00799198	0.0315118	-0.00816499	0.201876	0.282639	0.161415	0.117973	0.344364	0.353542	0.148941	0.255543	0.228093	0.414015	0.238595	0.137937
CCNA_00774	ring hydroxylating diooxygenase	0.0276767	0.00548408	-0.0167759	0.0218223	0.0484624	0.0486574	-0.0996082	-0.126231	0.055381	-0.0500844	-0.0868166	-0.221648	-0.16016	-0.139406	-0.127196
CCNA_00775	aspartate aminotransferase	0.0305262	-0.0252016	0.00267331	0.107819	0.147288	0.0979364	0.140909	0.300193	0.269701	0.170241	0.0896008	0.292697	0.0776391	-0.19451	-0.195124
CCNA_00776	OAR protein precursor	-0.0279032	-0.00247448	0.0410198	-0.0245769	-0.0469027	-0.0238568	-0.102109	-0.116631	-0.0428724	-0.0894834	-0.109209	-0.149052	-0.180234	-0.196615	-0.034364
CCNA_00777	PAS family GGDEF/EAL protein	0.0102688	-0.0264372	0.0279796	0.0119251	-0.0262828	-0.011891	0.0628606	0.194314	0.0866005	-0.0873622	-0.00643551	0.00095242	0.0682394	-0.0494853	-0.224814
CCNA_00778	GTP-binding protein TypA/BipA	0.139648	-0.0864947	-0.0614872	-0.371436	-0.126544	-0.150131	-0.0853863	0.160122	-0.00777515	-0.0581261	-0.20309	0.339308	-0.411897	-0.441772	0.039692
CCNA_00779	TonB superfamily protein	-0.0287059	0.073783	-0.0346244	-0.0455608	0.0418917	-0.0971328	0.00185484	-0.0280715	0.0221197	-0.114583	-0.0459457	-0.0806293	0.122951	0.105324	-0.0221669
CCNA_00780	N-formylglutamate deformylase	-0.0143367	0.01392	0.00267364	0.0249279	0.108977	0.080631	0.074988	0.0987207	0.104829	0.0416394	0.0418464	0.257728	0.189826	0.243119	0.159959
CCNA_00782	aminobenzoyl-glutamate transport protein	0.0221881	-0.0226329	0.00875114	0.0645411	0.0880451	0.0455367	0.00609699	0.0154171	0.10416	0.0172825	0.141567	0.134361	0.064506	0.188705	0.0523534
CCNA_00783	secreted protease precursor sapA	-0.00699638	-0.00404737	0.0181626	0.131862	0.114456	0.131902	0.268153	0.302773	0.0917189	0.138674	0.222697	0.244544	0.294338	0.235332	0.157543
CCNA_00784	peptidoglycan-associated outer membrane lipoprotein	0.107142	-0.130316	0.0207515	-0.0812699	-0.0976363	-0.0278897	-0.264761	-0.172113	-0.15807	-0.143759	-0.108574	-0.14682	-0.251552	-0.148045	-0.192485
CCNA_00785	tRNA methyltransferase/FAD-dependent oxidoreductase MnmC	0.0256528	0.0848012	-0.0954885	-0.115764	-0.011395	-0.0414753	-0.474664	-0.28783	-0.349364	-0.49935	-0.35967	-0.175798	0.151494	0.143439	0.155538
CCNA_00787	flagellar motor stator protein MotA	0.161319	-0.0162382	-0.130017	0.0664725	0.0906691	0.0340845	0.0450815	0.0246476	-0.115616	0.130727	0.00811945	-0.0745844	0.399497	0.432481	0.180626
CCNA_00788	transporter, major facilitator superfamily	-0.109971	0.102612	0.0210231	-0.0227137	0.13446	0.0470063	0.0470542	-0.00989634	0.0510437	-0.148655	-0.137501	-0.163947	0.0887409	0.305125	0.240694
CCNA_00789	hypoxia transcriptional regulator FixK	0.0104611	-0.0361217	0.0433955	0.0181646	0.0372109	0.0483245	-0.0741096	0.124957	0.145372	-0.0271791	-0.0185059	0.242003	0.282517	0.110873	-0.0917626
CCNA_00790	hypoxia negative feedback regulator FixT	-0.0862672	0.617605	-0.576063	-0.270233	-0.44298	-0.494168	0.108109	-0.0708229	-0.760983	-0.260077	-0.821336	0.142862	0.308727	-1.0059	-0.619555
CCNA_00792	sphingolipid glycosyltransferase	-0.0839255	0.0134101	0.0834323	-0.0173608	0.14051	0.055051	-0.00150398	-0.0294224	0.0080297	0.000446814	0.0629392	0.105699	0.263309	0.397138	0.0370663
CCNA_00793	sphingolipid glucuronosyltransferase	-0.083651	-0.0130992	0.103305	0.114313	0.092283	-0.039123	0.13509	0.00888772	-0.0519695	0.0451963	-0.188583	-0.0417429	0.275648	0.414537	0.252561
CCNA_00794	conserved membrane spanning protein	0.00249323	-0.00864064	0.022737	0.0882283	0.140558	0.0881532	0.0334979	0.0438904	0.0933469	0.0103242	-0.0258691	0.0676949	0.269036	0.303227	0.38778
CCNA_00795	two-component response regulator FixJ	-0.247762	0.191907	0.0367228	-0.179234	0.0746612	-0.115299	-0.0175578	0.118666	-0.137773	-0.255733	-0.135157	-0.542407	0.34407	0.126812	0.114301
CCNA_00796	oxygen sensory histidine kinase FixL	0.099752	0.328066	-0.448098	-0.0855073	-0.347104	-0.00624224	-0.174494	0.186364	0.216084	0.13259	0.122303	0.326587	1.12015	0.557955	-0.365719
CCNA_00798	ABC transporter, ATP-binding protein cydC	-0.0492977	-0.0240396	0.072404	0.476936	0.44103	0.472466	0.455803	0.568157	0.563553	0.471845	0.447645	0.519054	0.593244	0.746316	0.635192
CCNA_00799	ABC transporter, ATP-binding protein cydD	0.0545373	0.0629376	-0.114982	-0.128145	-0.247573	-0.179148	-0.167313	-0.578168	-0.273211	-0.196166	-0.233664	-0.227679	0.0235421	0.101297	-0.0432528
CCNA_00800	cytochrome bd-type quinol oxidase, subunit 1 cydA	0.00653339	0.0292122	-0.0252498	0.128696	0.12306	0.127762	0.128682	0.102864	0.0751147	0.255611	0.0461905	0.234574	-0.185713	-0.14935	-0.0572593
CCNA_00801	cytochrome bd-type quinol oxidase, subunit 2 cydB	0.0734244	-0.121834	0.052014	0.163035	-0.0587228	0.146415	-0.0672511	0.0462689	-0.107054	0.248444	0.267396	0.0678945	-0.492248	-0.118347	-0.318198
CCNA_00802	cyd operon protein YbgT	0.28384	0.14068	-0.436563	0.375524	-0.637264	-0.214023	0.603284	-0.52372	-0.014122	-0.151962	0.0112701	-0.407848	-0.90329	0.0637398	0.272094
CCNA_00803	chemotaxis protein cheW	-0.0457313	-0.0123608	0.0690768	0.104222	0.0874426	0.0326404	0.0336892	0.293831	0.0788633	0.0395181	0.0691758	0.061255	0.0892303	0.0851887	-0.0986658
CCNA_00804	ASC-1 homology domain protein	0.0148901	-0.0148872	0.00568498	-0.0287563	-0.0376652	-0.118873	-0.248155	-0.323341	-0.132238	-0.0510054	-0.126001	-0.103159	-0.0861455	0.0133712	-0.00562238
CCNA_00807	ribonuclease P protein component	-0.0264054	-0.0419326	0.0699151	-0.0163578	-0.0655977	-0.0396727	0.157783	-0.175466	-0.112439	-0.0194321	-0.445208	-0.538563	0.400309	0.571624	0.308948
CCNA_00809	quinone oxidoreductase	0.0526991	-0.0220915	-0.0168041	0.0425139	0.0719711	0.0993103	0.098609	0.209305	0.0367748	0.0972531	0.0959644	0.115628	0.187984	0.105526	0.201359
CCNA_00810	acetyl esterase	0.0128897	0.0204254	-0.018889	0.0818701	0.10364	0.133777	4.87518e-05	0.249033	0.0308395	-0.0715889	0.141166	0.156363	0.14365	0.169512	0.167818
CCNA_00811	TetR-family transcriptional regulator	-0.00982216	-0.0120865	0.0283534	0.153587	0.140135	0.0709627	0.280332	0.339833	0.132197	0.317581	0.317285	0.360156	0.161111	0.0657845	0.063519
CCNA_00812	conserved hypothetical protein	0.156932	-0.0766614	-0.109668	0.0261382	-0.0857585	-0.284293	-0.0467065	-0.0272069	-0.330556	-0.15833	-0.208352	-0.176436	-0.107974	-0.203995	-0.0517714
CCNA_00813	flavin-binding monooxygenase-related protein	0.0755684	-0.125489	0.0572065	-0.046048	-0.110039	-0.0637355	0.0738533	-0.0251707	-0.00450752	0.0118461	-0.0436756	0.153272	-0.036552	-0.11984	-0.233733
CCNA_00814	hypothetical protein	0.225361	-0.00305171	-0.24507	0.211406	0.135045	0.279321	0.190117	-0.0897966	0.264992	0.276469	0.172026	-1.00257	0.0407428	-0.215207	0.323924
CCNA_00815	lignostilbene-alpha,beta-dioxygenase	0.0275979	0.0291989	-0.0477686	-0.0381288	0.000890614	-0.0726124	-0.0124846	-0.0047897	-0.0820069	0.00513169	0.000954564	-0.0455119	-0.172254	-0.140949	-0.260303
CCNA_00816	hypothetical protein	-0.0826215	0.0576237	-0.0011491	-0.156088	-0.308461	-0.157179	-0.156387	-0.332987	-0.2781	-0.215561	0.00883613	-0.178764	-0.243049	0.272269	-0.0886623
CCNA_00817	L-sorbosone dehydrogenase	-0.00995798	-0.0180619	0.0409517	0.0200972	-0.0169542	-0.0812148	0.0471038	0.0686947	0.0252905	0.102166	0.0330087	0.10734	-0.102657	-0.031775	-0.100516
CCNA_00818	glutathione S-transferase	0.0580219	-0.0602953	0.0149301	0.165632	0.0559649	0.0979736	-0.105579	0.162115	0.0606196	-0.00576776	0.0647053	0.163366	0.12988	-0.00188853	-0.123976
CCNA_00820	3-ketoacyl-CoA thiolase	-0.0358971	0.101274	-0.0530339	0.160744	0.0667246	0.038139	0.139859	0.425095	0.105211	0.127847	0.20189	0.245593	0.24348	0.0243961	-0.200504
CCNA_00821	hypothetical protein	-0.179598	0.109152	0.0862649	-0.0905703	0.0379121	0.0482163	0.200684	0.176266	0.0819914	0.244015	0.353781	0.371033	0.00568031	0.425073	0.276063
CCNA_00823	LuxR-like DNA-binding protein	-0.185164	-0.0035908	0.243147	-0.155993	0.272825	0.0181479	0.219656	0.38364	0.85112	-0.0912882	0.74502	0.244997	0.498618	-0.03553	-0.0396224
CCNA_00824	GntR-family transcriptional regulator	0.0116656	-0.0361138	0.0323362	0.0042821	-0.0107619	-0.164378	0.104369	0.0754115	0.103663	0.176683	-0.135305	0.169388	0.00149764	0.183285	-0.000388651
CCNA_00825	2-dehydro-3-deoxy-6-phosphogalactonate aldolase	0.0942779	0.0682899	-0.148438	0.268021	0.216506	0.19521	0.622568	0.829739	0.674166	0.812967	0.181989	0.773545	0.177569	0.301259	0.65972
CCNA_00826	2-dehydro-3-deoxygalactonokinase	-0.0834169	0.0254267	0.0700971	-0.0953286	-0.177251	0.00105106	0.0276901	-0.213119	-0.261696	-0.064018	-0.167011	0.109896	0.349905	0.344947	0.206731
CCNA_00827	TonB-dependent receptor	-0.0181693	0.0133828	0.00801181	-0.0471546	0.000217323	-0.0295074	0.028249	0.0139402	-0.0814323	-0.0212295	-0.00481111	-0.0461086	-0.0418205	-0.0645726	-0.0625005
CCNA_00828	tryptophan halogenase	-0.017679	0.05632	-0.0401424	0.0321985	0.0644402	0.0144635	0.0551741	0.0355857	-0.0146536	0.0599206	0.0138431	0.0469948	0.0544085	-0.0852435	-0.111162
CCNA_00830	beta-galactosidase	0.00158843	0.0544531	-0.0475703	0.0488494	0.00277216	0.0476898	0.144482	0.20299	0.18153	0.178402	0.224781	0.247193	0.121184	0.0430553	0.0540328
CCNA_00831	alpha-glucosidase	-0.0204362	0.0517838	-0.0344223	0.0562479	0.0584651	-0.00848251	0.073114	0.0147026	0.0465566	0.0182206	-0.0329474	0.0495851	-0.0268888	-0.0967246	-0.166113
CCNA_00832	LysR-family transcriptional regulator	0.168015	-0.122953	-0.0448208	0.166983	0.113352	0.0530688	-0.000141633	-0.0512058	-0.0959021	0.0244574	0.134355	-0.197805	-0.132913	-0.309833	0.0260663
CCNA_00833	NAD(P)H:quinone oxidoreductase	-0.0512619	0.104071	-0.0346173	-0.156566	-0.161456	-0.163799	-0.27102	-0.0271968	-0.175779	-0.0873094	-0.0663293	-0.154771	-0.337799	-0.322681	-0.223465
CCNA_00834	flagellin FljM	-0.0880207	0.135588	-0.0271208	-0.171491	-0.159241	-0.0727671	-0.143339	-0.283829	-0.126313	0.0214153	0.0568517	-0.130695	-0.288197	-0.312068	-0.125899
CCNA_00837	alpha-L-fucosidase	0.0332411	0.0138913	-0.0343504	0.0364443	-0.00354102	0.0115508	0.0867972	0.0327498	-0.0697922	0.0700146	0.126218	0.0213944	0.010948	-0.20051	-0.0418226
CCNA_00838	alpha-glucosidase	-0.0132943	0.0148808	0.00415478	0.028994	0.0466442	-0.0254487	0.031786	0.102454	0.0395795	0.0910437	0.0668657	0.159114	0.0575398	-0.0897441	-0.0716146
CCNA_00839	glucan 1,4-beta-glucosidase	-0.019528	0.00101786	0.0187189	0.088782	0.108221	0.0544389	-0.0182896	-0.000137094	0.0248503	0.109213	0.0997013	0.105039	0.183604	0.0522124	0.0913413
CCNA_00840	sialic acid-specific 9-O-acetylesterase	-0.02142	0.0414568	-0.0188979	0.00952675	-0.0366809	-0.0729701	0.132142	0.0817853	0.042966	0.108994	0.162504	-0.102305	-0.192762	-0.296246	-0.0189716
CCNA_00841	carboxylesterase type B	-0.0043947	-0.0175256	0.0248459	-0.137674	-0.135135	-0.206948	-0.251037	-0.218455	-0.152731	-0.192076	-0.0673372	-0.259704	-0.24784	-0.162974	-0.477102
CCNA_00842	hypothetical protein	0.00927427	-0.0402056	0.0350601	0.00145554	-0.000952026	-0.00888831	-0.0376935	-0.0317414	-0.0353051	-0.0597263	0.026984	-0.0128848	-0.0727123	-0.158441	-0.074895
CCNA_00843	endo-beta-mannanase	0.0590104	-0.0224042	-0.0226314	-0.099775	-0.103748	0.0152643	0.157953	0.00123748	-0.0361115	0.0582205	0.0785036	0.0506477	0.0363964	-0.115136	-0.162181
CCNA_00844	toxin protein relE1	0.0297074	0.00416406	-0.0215961	-0.1671	-0.0679953	-0.122103	-0.144221	-0.0716698	-0.239312	0.0616406	-0.252806	-0.113836	-0.317138	-0.321941	-0.712741
CCNA_00845	antitoxin protein relB-1	-0.133896	0.181254	-0.00840427	0.138039	0.0206813	-0.0274187	-0.014666	0.177048	0.154178	0.0148759	-0.00574273	0.0176216	0.10435	-0.107241	-0.212573
CCNA_00846	proline dehydrogenase/delta-1-pyrroline-5-carboxylate dehydrogenase PutA	0.00512065	0.0493773	-0.0475254	0.0202496	0.0296544	-0.0548648	0.243316	0.397411	0.329432	0.254715	0.434762	0.472663	0.427225	0.358908	0.232201
CCNA_00847	leucine-responsive regulatory family protein PutR	-0.0129217	-0.0479744	0.0676815	-0.0218461	0.145	0.0692724	0.214196	0.358626	0.300973	0.054722	0.399843	0.310309	0.752809	0.512303	0.271286
CCNA_00849	outer membrane efflux protein	-0.143171	0.0432855	0.115907	0.315223	0.338416	0.306122	0.494414	0.387481	0.404125	0.500721	0.279472	0.317908	1.10996	0.263714	0.345702
CCNA_00850	cation/multidrug efflux pump acrB2	-0.081169	0.0588129	0.0255803	0.110427	0.143117	0.10438	0.414141	0.252096	0.164825	0.683644	0.183656	0.157769	1.10905	-0.0115871	-0.091662
CCNA_00851	periplasmic multidrug efflux lipoprotein precursor	0.0390379	0.0108459	-0.0425037	0.0208884	-0.0419249	-0.00624224	0.420488	0.211479	0.102023	0.729712	0.315415	0.178405	1.0159	-0.225649	-0.0660912
CCNA_00852	transcriptional regulator TipR	-0.445098	0.00337378	0.494898	-0.350449	-0.767124	0.113281	-4.62731	-2.08936	-1.79567	-0.671825	-0.764666	-4.44217	1.074	1.14055	-4.56545
CCNA_00853	3-isopropylmalate dehydrogenase	0.151314	-0.0974575	-0.0607329	-0.0555225	-0.148594	-0.0821942	-0.241051	-0.173722	-0.0550595	0.00303263	-0.145732	0.0923983	0.0780063	0.0183295	0.0407831
CCNA_00854	RNA processing exonuclease, Cft2 family	0.00936806	-0.0314651	0.0360822	-0.0921585	-0.00592801	0.00545175	-0.181526	-0.225569	-0.101387	-0.0896042	-0.179435	-0.051017	0.0198675	0.0403483	-0.125072
CCNA_00855	rhamnogalacturonan acetylesterase	-0.171342	0.136722	0.0179466	0.129613	0.166371	-0.0311369	-0.06809	-0.0680097	-0.0907865	-0.0625287	0.179887	0.036947	0.0991637	0.00920223	-0.270856
CCNA_00856	beta-xylosidase	-0.0181758	0.010891	0.00833579	0.0267171	-0.00127752	-0.0113453	-0.00924875	-0.0623389	-0.0946736	-0.0625998	0.0545163	-0.117141	-0.0755944	-0.0678648	-0.0688899
CCNA_00857	glucose/fructose transport protein	0.0492675	-0.0753994	0.0152493	0.133157	0.0841509	-0.040522	-0.173175	-0.173967	-0.114254	-0.230882	-0.78733	-0.530446	-0.560932	-0.563698	-0.516285
CCNA_00858	TonB-dependent receptor	0.00208772	0.00923119	-0.0179817	-0.0190572	0.0455589	0.0111106	-0.040373	0.050578	0.0602728	0.111416	0.109423	0.0626781	0.173481	0.0995691	0.041924
CCNA_00859	acetyltransferase, GNAT family	-0.0107026	0.0298894	-0.0103032	0.0618249	0.0414051	-0.000971742	0.159995	0.0832288	0.173201	0.098424	0.146538	0.238328	-0.0405204	0.110278	0.0596161
CCNA_00861	hypothetical protein	-0.0262183	-0.0615514	0.141178	-0.0330435	-0.0717663	0.0533984	-0.25894	-0.192294	-0.189451	-0.0347015	0.249725	-0.0192031	-0.279414	-0.206328	-0.757842
CCNA_00862	xylonate dehydratase xylD	0.0816646	0.0404259	-0.123153	-0.0206735	-0.00595537	-0.0464248	-0.0311516	-0.041016	0.0400932	-0.00769209	0.0489137	0.0897475	-0.197409	-0.259732	-0.188444
CCNA_00863	xylonolactonase xylC	-0.0277345	0.086925	-0.0463436	0.0547469	-0.0290151	0.0375196	0.0583335	0.284015	0.121731	0.0109959	-0.0252013	0.0240009	-0.167283	-0.193171	0.0545791
CCNA_00864	xylose dehydrogenase xylB	-0.0787502	0.00461613	0.0881827	-0.046356	-0.050557	-0.105382	-0.132841	-0.180493	-0.138821	-0.22815	-0.11659	-0.0948768	-0.394864	-0.306212	-0.264187
CCNA_00865	alpha-ketoglutaric semialdehyde dehydrogenase xylA	0.0329408	0.034523	-0.0730439	0.113031	0.116037	0.115182	-0.130004	0.0673117	-0.0458376	-0.0183664	-0.0574974	-0.0128987	0.0151478	0.00395997	0.192776
CCNA_00866	fumarylacetoacetate hydrolase family protein	0.19047	-0.259105	0.0500905	0.0339201	0.0868114	0.0237809	-0.0208529	-0.423465	-0.312201	-0.231098	-0.615067	-0.29214	-0.48832	-0.230173	-0.199646
CCNA_00867	hypothetical protein	0.00554809	0.0383815	-0.0383247	0.00905845	0.0836112	0.0508273	-0.105687	0.0227677	-0.198234	0.223075	-0.0720953	-0.0804666	-0.087783	0.462646	-0.102671
CCNA_00869	DNA modification methyltransferase-related protein	0.00416534	-0.000531782	0.011817	0.05679	0.0425392	0.0331458	0.0214968	0.0273036	0.0365902	-0.0508202	-0.0230141	0.0195251	-0.00761239	-0.00909889	-0.029881
CCNA_00870	hypothetical protein	0.0492367	-0.0690004	0.0398529	0.0554785	0.0909381	0.0670004	-0.0982339	-0.175611	0.146643	-0.00906971	0.0377271	0.199836	-0.022494	-0.0548191	-0.346073
CCNA_00871	carbon-nitrogen hydrolase family protein	0.0736664	-0.0988213	0.0349651	-0.0358647	0.0518432	0.109558	0.0788334	-0.0473847	-0.161682	0.0786861	-0.176039	0.0231126	0.108905	0.10032	0.164389
CCNA_00873	amidophosphoribosyltransferase family protein	0.100374	0.0276056	-0.120978	0.0782355	-0.0406335	-0.0302002	0.0307733	0.175557	0.0512534	0.0502796	0.0116054	-0.109858	0.00240938	0.254947	0.0562866
CCNA_00876	7,8-dihydro-8-oxoguanine-triphosphatase	0.015685	0.0721816	-0.073658	-0.0798019	-0.154416	-0.160232	-0.226051	-0.179017	-0.208776	-0.0767178	-0.196773	-0.199169	0.185938	0.240832	-0.154298
CCNA_00877	hypothetical protein	0.0184812	-0.148913	0.132456	-0.130206	-0.0557349	-0.243316	0.0585584	0.0952566	0.255454	0.250033	0.134222	0.156039	0.124466	0.174253	-0.214394
CCNA_00878	ATP-dependent RNA helicase	0.0625542	0.0540632	-0.0666933	-0.00424518	0.0464169	0.10096	0.0583788	0.0220619	0.0470626	0.0357831	0.0880055	0.19662	0.193646	0.298229	0.230154
CCNA_00879	PAS-family sensor histidine kinase	-0.00242614	0.00249778	-0.00285191	0.0200906	0.0451049	0.00727744	-0.0428603	-0.0844339	-0.0942537	-0.124957	-0.0902298	-0.0689161	0.13323	0.149369	0.260468
CCNA_00880	hypothetical protein	0.0205243	0.129581	-0.1591	-0.0925156	-0.0558229	-0.0750333	-0.176037	-0.276136	-0.335289	-0.290789	-0.232736	-0.362124	-0.0903521	0.210193	-0.25047
CCNA_00881	ABC transporter ATP-binding protein	0.0787533	-0.0132805	-0.0542437	-0.147318	-0.0511836	-0.218736	0.0859433	-0.0163611	-0.186289	-0.130374	-0.0402163	-0.28245	-0.0309625	0.0566974	0.142696
CCNA_00882	stress regulated protein OsrP	-0.0510224	0.0507178	0.0116592	0.00118062	0.0196956	0.0407248	-0.00612111	0.0149257	-0.0141695	-0.0461678	0.0534611	-0.042028	0.194622	0.263303	0.145912
CCNA_00885	MazE-like antitoxin protein	0.127289	-0.124033	0.012038	0.0777768	0.0584878	0.0808007	-0.0654399	0.156192	0.0349934	0.0333394	0.180902	0.392439	0.143603	0.219492	0.260149
CCNA_00887	hypothetical protein	0.202061	-0.125626	-0.046824	-0.110982	-0.0482211	0.0944972	-0.293927	-0.145667	-0.202847	0.00323892	-0.181251	-0.207574	-0.325063	0.108449	-0.198637
CCNA_00888	MCP-signal associated domain protein	-0.108696	0.0597711	0.064147	0.203774	0.213071	0.205962	0.0923474	0.0164386	0.0935799	0.0499993	0.00794488	-0.175034	0.216747	0.581276	0.471769
CCNA_00889	NTF2-family protein	-0.0311614	0.110651	-0.0505071	-0.073889	-0.0565929	-0.0376064	-0.10669	-0.108456	0.0146511	0.280946	-0.398074	-0.208523	0.0843774	0.0412946	0.0226684
CCNA_00890	poly(3-hydroxyalkanoate) depolymerase	0.139597	-0.127408	-0.0418029	-0.0381817	0.0260003	-0.178556	-0.0145845	0.0807815	-0.0326265	-0.00124189	-0.13189	0.117432	0.146748	0.0348657	0.0442522
CCNA_00891	transporter, drug/metabolite exporter family	0.0423468	0.0411353	-0.081438	-0.00955388	0.0442277	-0.0385107	-0.124826	-0.209258	-0.209199	-0.110829	-0.131048	-0.165854	-0.172913	0.0161953	-0.187752
CCNA_00892	phosphoenolpyruvate-protein phosphotransferase PtsP	0.0753637	-0.193122	0.142895	-0.170949	-0.214256	-0.227531	-0.415128	-0.131195	-0.340161	-0.667233	-0.00436633	0.269726	0.475982	0.6287	0.921441
CCNA_00893	helix-turn-helix DNA-binding protein RodZ	-0.119419	-0.218504	0.363282	0.00783135	-0.206621	-0.179981	0.211675	-0.768752	0.319994	-0.36822	0.0203673	-1.46751	0.920321	1.64558	0.947438
CCNA_00895	hypothetical protein	-0.158584	0.295363	-0.122852	0.0848623	0.0353923	0.111549	0.209813	0.194824	0.27526	0.0157697	0.0113327	0.0404915	-0.742479	-1.09683	-0.49089
CCNA_00896	hypothetical protein	-0.00204392	0.0973379	-0.0889905	-0.0144796	-0.0761961	-0.0214197	-0.229356	-0.122319	-0.274499	-0.057075	-0.237431	-0.0882143	-0.0885688	-0.2028	-0.578714
CCNA_00898	ribosomal large subunit pseudouridine synthase F	0.0920363	-0.0176953	-0.0602901	-0.170862	0.0121466	-0.207029	-0.0334171	0.367268	-0.114616	-0.0600829	0.0648106	-0.221328	-0.591941	0.617086	0.629266
CCNA_00900	CHASE4-family GGDEF/EAL protein	0.0519125	-0.0454262	-0.01359	-0.135028	-0.0859726	-0.055073	-0.164238	-0.159158	-0.15583	-0.0847355	-0.168916	-0.107247	-0.043184	-0.0569401	0.00903939
CCNA_00901	alpha/beta hydrolase family protein	0.00196552	-0.00390419	0.000269624	0.117547	0.145176	0.105824	0.0724439	0.0548682	0.0504407	-0.111597	-0.166395	-0.239711	0.0728786	-0.128171	-0.180512
CCNA_00902	inositol ABC transporter, periplasmic inositol-binding protein IbpA	-0.041717	0.0485811	0.0028472	0.0771127	0.0476679	0.175774	0.102066	-0.0728099	0.306368	-0.200373	-0.244154	0.470058	-0.179527	0.0533926	-0.508931
CCNA_00903	inositol transport ATP-binding protein IatA	-0.173428	0.0735761	0.102118	-0.00731497	0.0704095	0.0695599	0.207638	0.15767	0.161328	0.0138193	0.0465619	-0.0401249	0.0497427	0.144041	0.0018522
CCNA_00904	inositol ABC transport system, permease protein IatP	0.0132977	0.018072	-0.0251325	-0.018088	0.0299918	0.0137258	-0.124333	-0.0652512	-0.232889	-0.152152	0.0449968	-0.0158682	-0.137279	-0.0212165	-0.125003
CCNA_00905	exonuclease-endonuclease-phosphatase (EEP1) protein	0.0440731	-0.0397582	-0.014394	-0.117389	-0.0345751	-0.0402029	-0.169438	-0.163286	-0.0797246	-0.180061	-0.0242784	-0.129688	-0.0550134	-0.144274	-0.120528
CCNA_00906	hypothetical protein	-0.0462725	0.110467	-0.0499381	0.133452	0.0977803	0.0738043	0.0992405	0.145886	0.0364619	0.0461135	0.00106472	0.120135	0.144269	-0.125287	0.0828355
CCNA_00907	iron-containing redox enzyme	-0.0175061	-0.0807375	0.0891552	-0.272176	-0.0348756	-0.183577	0.0413719	0.0133329	-0.208728	-0.00728841	-0.407964	0.0660582	-0.186494	-0.761148	0.0271907
CCNA_00908	3-oxoacyl-(acyl-carrier-protein) synthase III	0.138185	-0.0575884	-0.0787059	0.226716	-0.123489	0.19335	-0.155643	-0.000832163	-0.0178057	-0.00750242	-0.0904813	-0.142522	0.0332596	0.0136215	-0.125651
CCNA_00909	hypothetical protein	0.0400976	-0.0262107	-0.0219325	-0.0697626	0.0139929	-0.0509495	-0.0244578	0.081195	-0.141921	-0.0217647	-0.00197956	0.0584757	-0.212522	-0.22509	-0.189269
CCNA_00910	erythromycin esterase family protein	-0.037564	0.0775808	-0.0099442	0.131696	0.127333	0.162318	0.0623505	0.0894251	0.104991	0.092348	0.183763	0.0213031	0.155553	-0.0786028	0.183954
CCNA_00911	AAA domain ATPase	0.062852	0.000158473	-0.0455605	0.114433	0.114113	0.0260378	-0.17609	0.139518	0.186558	0.318366	-0.145631	0.34554	-0.1028	0.365042	0.495709
CCNA_00912	beta-lactamase family protein	0.114881	-0.111258	-0.0150121	0.0460747	-0.0121647	0.02576	0.0663528	0.0870758	-0.00139645	0.00338489	-0.00420279	-0.0837567	-0.188023	-0.157249	0.0872377
CCNA_00913	hypothetical protein	-0.343287	0.436456	-0.100926	0.356095	0.366964	0.0367698	-0.51694	0.351687	-0.0658752	0.639937	-0.173739	0.308937	0.190702	-0.568985	0.00498442
CCNA_00914	acetyltransferase	-0.0349731	-0.0388162	0.0828775	-0.081604	-0.0890984	-0.0796684	-0.17289	-0.321314	-0.287513	-0.327548	-0.180106	-0.218834	-0.515095	-0.207435	-0.410211
CCNA_00915	Molybdenum cofactor sulfurase related protein	-0.0373569	0.0228085	0.0322814	-0.0742708	-0.169173	-0.103697	-0.0591391	-0.0868285	-0.0130024	-0.101133	-0.0506648	0.0545239	-0.123368	-0.0778704	-0.573348
CCNA_00916	toxin protein parE1	-0.144636	0.0150497	0.143636	0.156871	-0.0179362	0.142556	-0.0933776	-0.24294	-0.0208491	-0.332774	0.188416	-0.132743	0.0161928	0.161898	0.185661
CCNA_00917	antitoxin protein parD1	0.106313	-0.0612282	-0.0493192	0.112659	0.0896643	0.191333	0.232691	0.432905	0.42102	0.127878	0.494373	0.567646	-0.00267468	0.082473	0.0179411
CCNA_00920	hypothetical protein	-0.00553354	0.056169	-0.0466174	-0.200492	-0.0995248	-0.171051	-0.517081	-0.989959	-0.125241	-0.157381	-0.159791	-0.396081	0.50308	-0.166096	0.704418
CCNA_00921	zinc metalloprotease	-0.260335	0.326146	-0.071245	-0.42716	0.0121851	-0.300916	-0.446948	-0.997316	-0.276889	0.14975	-1.34076	-0.880801	0.115024	-0.292891	-1.24986
CCNA_00922	ClpB protein	-0.022061	0.0778743	-0.0486247	0.110982	-0.0368982	0.071312	-0.147957	-0.129521	0.0383874	-0.174328	-0.0918429	-0.0972271	-0.0242355	-0.114519	0.110496
CCNA_00923	hypothetical protein	0.00862099	0.0699435	-0.0602271	-0.0548228	-0.112984	0.128402	0.242059	0.435437	0.116469	0.250512	0.214471	0.47436	-0.0294708	0.12864	-0.115035
CCNA_00924	MarR/EmrR family transcriptional regulator	0.406841	-0.074288	-0.307925	-0.390822	-0.429936	-0.415783	-0.154329	0.0294441	0.0597518	-0.409516	-0.0286502	-0.515139	-0.151855	0.402355	0.206056
CCNA_00925	hypothetical protein	0.0747315	0.0641041	-0.142412	0.0584574	0.0761253	0.038894	-0.148501	0.0011211	-0.243464	-0.360911	-0.207424	0.19175	0.195537	0.259893	-0.408775
CCNA_00926	acyl CoA thioesterase	0.0542769	-0.0904603	0.0381738	0.0518766	-0.00826629	0.00143883	-0.0543003	-0.146395	-0.0389915	-0.0563211	-0.174912	-0.113314	0.108825	0.0451416	0.105606
CCNA_00927	hypothetical protein	-0.393336	0.523647	-0.146244	-0.305246	-0.338688	-0.203713	0.089238	0.0839646	-0.170674	-0.418177	0.164562	0.567484	-0.315883	-0.552518	-0.0438805
CCNA_00928	GntR family transcriptional regulator	-0.389576	0.12713	0.250991	0.135193	-0.0516668	-0.0331587	0.115057	-0.40271	0.123135	0.296063	-0.126774	-0.293304	0.625211	0.32591	-0.306601
CCNA_00929	riboflavin biosynthesis protein RibD	-0.0675271	0.121679	-0.031554	-0.128322	-0.0411828	-0.0166002	-0.312136	0.257994	-0.0599796	-0.265951	0.0429989	-0.370372	-0.188927	0.184012	0.187879
CCNA_00931	GTP cyclohydrolase II/3,4-dihydroxy-2-butanone-4-phosphate synthase	-0.0589012	0.0294864	0.0260977	-0.0597647	0.0231756	-0.0133523	0.250467	0.425137	0.184961	0.0494672	0.0475951	0.11158	0.0332316	0.260739	0.154145
CCNA_00932	6,7-dimethyl-8-ribityllumazine synthase	-0.0786639	0.0599855	0.0180388	0.0502727	0.100382	0.182978	-0.045839	0.105672	0.150334	-0.0261829	-0.021475	-0.0655955	0.150025	0.140882	0.102466
CCNA_00933	M28 Zn-Peptidase	-0.00853627	-0.0417144	0.0595505	0.0185477	0.049223	-0.00370164	-0.056119	-0.152365	-0.0817884	-0.057224	-0.0840707	0.0134765	0.0619826	0.293645	0.248474
CCNA_00934	nuclear transport factor 2 family protein	0.070442	-0.0154123	-0.0363267	0.234765	-0.0304512	0.0129648	-0.111391	-0.357798	0.00281343	0.00831266	-0.208063	-0.506722	0.335978	0.117603	-0.113484
CCNA_00935	AraC-family transcriptional regulator	0.00218518	-0.0393166	0.0497537	-0.0294325	-0.0697984	-0.119511	-0.193609	-0.224484	-0.370988	-0.083149	-0.217071	-0.249753	-0.0688353	0.171522	-0.000591106
CCNA_00936	hypothetical protein	0.0046572	-0.00223755	0.00939527	0.0904398	0.108628	0.104697	-0.121111	-0.0393501	-0.0906846	-0.0412365	-0.0769644	-0.189354	0.0392864	0.245461	0.0294273
CCNA_00937	acetyltransferase	-0.144283	0.107107	0.0517815	-0.063823	0.12458	0.0413837	-0.12525	0.0550108	0.290255	-0.0954982	-0.423088	0.0409074	-0.0243373	0.260418	-0.146502
CCNA_00938	acetyl-CoA acetyltransferase	0.024666	0.0323617	-0.048441	-0.0476047	-0.10635	-0.163587	0.020808	0.132545	0.0320856	0.0449439	-0.331665	-0.348179	-0.0383771	-0.461413	-0.45395
CCNA_00939	MarR-family transcriptional regulator	-0.0587618	-0.201458	0.202045	-0.0806693	-0.0639267	-0.249315	0.53726	0.025543	-0.214464	-0.950054	-0.384085	-0.145416	-0.669122	-0.433892	-1.0603
CCNA_00940	sensory box GGDEF/EAL protein	-0.0150321	0.026408	8.53974e-05	-0.00424939	-0.0144263	-0.0246696	-0.0873185	-0.0136226	-0.0137676	-0.101978	-0.0580704	-0.006593	-0.0648964	0.0809976	-0.247775
CCNA_00942	flagellar hook-associated protein FlgL	-0.0120679	-0.0320893	0.0513947	-0.0715186	-0.00842294	0.00654061	-0.170614	-0.0987968	-0.18224	0.125692	0.0298673	-0.0819679	0.0865535	0.189204	-0.134504
CCNA_00943	flagellar hook-associated protein FlaN	-0.164784	0.0801849	-0.0251541	0.195694	0.0146305	0.126962	-0.011212	-0.129374	-0.082811	-0.26168	-0.393097	-0.154384	-0.0481782	0.410107	0.344523
CCNA_00946	Basal-body rod modification protein FlgD	-0.206494	-0.0983788	0.313075	0.111017	0.290967	-0.255345	0.317466	0.45051	0.535954	0.377579	0.445557	0.687389	0.391358	0.685581	0.317073
CCNA_00947	flagellar hook protein FlgE	-0.0389735	0.0325982	0.0102914	-0.0554695	-0.0279207	0.0107696	-0.084342	0.19146	0.104384	-0.11442	0.00222087	-0.0538261	0.0540163	0.133815	-0.0766885
CCNA_00948	CtrA inhibitory protein SciP	0.0301295	-0.325998	0.325166	-0.673818	-0.12946	0.302539	-0.910181	0.563033	-0.16776	-1.83845	-1.37516	0.113776	-0.987012	-0.165186	0.0644554
CCNA_00949	hypothetical protein	0.265754	-0.086012	-0.214416	-0.00519092	0.0986946	-0.0269348	0.0708154	-0.0305057	0.0917127	-0.133043	-0.156833	-0.104208	0.0198675	0.16097	-0.022545
CCNA_00950	flagellar M-ring protein FliF	0.0848781	0.515363	-0.672454	-0.302299	0.0122752	0.273049	-0.51343	-0.519865	-0.68944	-1.42272	-0.748145	-1.36277	-0.406178	-0.50767	-0.157268
CCNA_00951	flagellar motor switch protein FliG	-0.0893527	0.364718	-0.25726	-0.190031	0.0516557	-0.0241018	-0.567825	-0.272165	-0.314439	-1.40753	-0.804589	-1.64838	-0.908194	-0.393516	-0.593408
CCNA_00952	flagellar assembly protein FlbE/FliH	-0.0837662	-0.287047	0.348732	-0.13652	0.196757	-0.233565	-0.239402	0.0864033	-0.0809972	-0.782045	-1.42606	-1.26262	-0.807307	-0.732183	0.175245
CCNA_00953	flagellar motor switch protein FliN	0.472318	-0.296595	-0.19076	-0.0813557	-0.398217	-0.505489	-0.0477379	-0.148199	-0.0677336	-1.50939	-1.14926	-2.39458	-1.2418	-0.569763	-0.961518
CCNA_00954	AAA-family response regulator flbD	0.238301	-0.0497236	-0.191508	-0.0716307	-0.115878	0.0363343	-0.00690044	0.241483	0.0754913	-0.645709	-0.629069	-0.656979	-0.804165	-0.337596	-0.50169
CCNA_00956	flagellar biosynthesis protein FlhA	-0.0103541	0.124962	-0.157621	-0.19745	-0.310532	-0.198464	-0.836064	-0.650158	-0.579666	-1.31646	-1.21707	-1.00062	-0.534191	-0.306058	-0.8721
CCNA_00957	porin O precursor	0.0354215	0.0701006	-0.0894476	-0.13405	-0.0417165	-0.146376	-0.0217231	-0.0354252	-0.144508	-0.0747032	-0.0672773	-0.066645	-0.166242	-0.261116	-0.113123
CCNA_00958	conserved hypothetical protein	-0.0413454	0.00562232	0.0238115	-0.043858	-0.0505025	-0.0189782	-0.0495844	-0.119202	0.048205	-0.0213985	-0.082324	-0.0252338	-0.0879899	-0.131409	0.055561
CCNA_00959	TetR-family transcriptional regulator	-0.144753	0.0993	0.0638868	0.0931262	0.0678593	0.0688554	-0.0220026	0.0062452	-0.187513	0.155153	0.28903	0.26648	0.196934	0.305973	0.00630375
CCNA_00961	hypothetical protein	-0.0476779	-0.0240006	0.0876813	0.0111469	0.0138702	-0.0460752	0.136547	0.170342	0.111876	-0.0173841	-0.0267414	0.00146076	0.0771778	0.430647	-0.101149
CCNA_00962	MarR-family transcriptional regulator	0.0188545	-0.185145	0.184058	-0.0274273	-0.00461013	0.168621	-0.194535	-0.180351	-0.229286	0.276666	0.430611	0.0863208	0.154786	0.846562	0.530893
CCNA_00963	organic hydroperoxide resistance protein	0.10308	0.00246786	-0.0857465	0.202416	0.286298	0.380612	0.303675	0.608287	-0.021928	0.218944	0.345409	0.639335	-0.170798	0.498681	0.270025
CCNA_00964	gluconate kinase	-0.0786444	0.0128125	0.0734918	-0.109204	-0.224538	-0.000838698	-0.0459292	-0.348757	-0.150697	0.0867456	-0.000369717	0.18088	-0.210685	0.373223	0.380132
CCNA_00965	DnaJ-family chaperone protein	0.462332	-0.209648	-0.271324	-0.0521351	-0.212804	-0.261288	-0.187997	0.342923	-0.00464276	0.456542	0.592719	0.299203	0.624461	-1.92208	0.623076
CCNA_00967	TetR-family transcriptional regulator	-2.18613e-05	-0.0480699	0.064601	0.221106	0.162769	0.185873	0.293915	0.314008	0.320176	0.193932	0.0647298	0.270653	0.63856	0.475818	0.378194
CCNA_00968	Aminoglycoside phosphotransferase family enzyme	0.0184525	-0.0327866	0.012171	0.170112	0.10348	0.101082	0.0586395	-0.0696036	-0.157212	0.0573802	-0.233352	-0.16596	0.0202934	-0.0284464	0.0645704
CCNA_00969	two component sensor histidine kinase	0.169963	-0.0694003	-0.111427	0.140963	-0.0239111	-0.0877666	0.0614745	-0.202381	-0.0409232	-0.170275	-0.0493592	-0.130442	-0.153633	-0.0578647	-0.202141
CCNA_00970	long-chain-fatty-acid--CoA ligase	-0.0392369	0.00299747	0.0509013	-0.0430435	-0.0050064	-0.0088289	-0.0393674	-0.00268473	-0.105557	-0.0156432	0.00297479	-0.0516799	0.0251885	0.0079648	0.061805
CCNA_00971	hydroxyacylglutathione hydrolase	-0.0443381	0.0485023	-0.0142778	0.199416	-0.0508576	0.0664231	0.0576281	0.0410888	-0.107023	-0.134855	0.0123702	-0.0760872	0.179785	0.200235	-0.00670834
CCNA_00972	hypothetical protein	0.328564	-0.21844	-0.159259	0.627697	0.236052	0.0632438	0.277826	0.697426	0.523151	0.239045	0.122911	0.633755	0.507159	0.200459	-0.409359
CCNA_00973	protein tyrosine phosphatase family protein	-0.0289582	0.0650812	-0.0126177	-0.278928	-0.204867	-0.114691	-0.022697	0.0942481	-0.377092	0.805842	0.0246812	-0.0500962	1.0416	0.370748	0.444309
CCNA_00974	TonB-dependent outer membrane receptor	0.00670517	0.00562232	-0.00580942	0.024421	0.0510422	-0.00898245	0.12326	0.0831985	0.0883568	0.149718	0.0853442	0.108098	-0.0527461	-0.0625847	-0.0124809
CCNA_00976	signal peptide peptidase A	-0.0179254	-0.0789235	0.0949945	-0.190411	-0.227741	-0.276478	-0.632533	-0.337988	-0.334351	-0.320335	-0.0510998	0.0434831	0.50245	0.646427	0.49863
CCNA_00979	RND family efflux transporter, MFP subunit	-0.0522101	-0.000321762	0.063927	-0.092386	-0.0888406	0.0345832	-0.131089	-0.0794598	0.111495	0.0697411	0.155335	-0.135061	-0.269734	-0.298313	-0.105555
CCNA_00980	ABC-type transport system involved in lipoprotein release, permease component LolE	0.115272	-0.200052	0.0855471	0.213609	0.141171	0.086679	0.371502	0.359524	0.414496	0.351615	0.59532	0.352688	-0.18773	0.166505	-0.154934
CCNA_00981	ABC-type transport system involved in lipoprotein release, ATPase component LolD	0.136256	-0.150107	0.0290325	-0.371935	-0.621202	-0.385523	-0.124321	-0.0929504	0.00124157	-0.106096	0.0734049	-0.427952	-0.557574	-0.971675	-0.808276
CCNA_00982	ROS/MUCR transcriptional regulator MucR1	-0.0238909	0.0124345	0.020663	0.121265	0.0980198	0.0636093	0.233724	0.423798	0.423926	0.201301	0.315718	0.484581	0.244754	-0.135908	0.00949849
CCNA_00983	hybrid sensor histidine kinase/receiver protein	-0.0882491	0.0884929	0.00969204	0.0298629	0.0688699	-0.00425519	0.0136596	-0.0311828	0.048442	0.0914465	-0.10641	0.0793426	-0.0628996	-0.0982143	-0.0974708
CCNA_00984	phosphinothricin N-acetyltransferase	0.069844	-0.0624928	8.53974e-05	0.0292408	0.00787816	-0.0309101	0.116198	0.152044	0.107514	-0.0518936	-0.0313156	0.0408655	0.000952216	-0.0964858	-0.216525
CCNA_00985	protease II PtrB	0.0384795	0.0262897	-0.0515095	0.0664142	0.00165015	0.0304066	0.107591	0.117966	0.0730746	0.027383	0.0765001	0.168968	-0.0550408	-0.094506	-0.120778
CCNA_00986	general stress protein 17O	0.0336531	-0.00724435	-0.0110184	-0.141883	-0.119745	-0.153535	-0.0915751	-0.120283	-0.119797	-0.0134572	-0.0589348	-0.0445224	-0.22583	-0.244367	-0.221792
CCNA_00988	Selenocysteine lyase/Cysteine desulfurase	0.00452238	0.0228027	-0.0233559	0.0731672	0.151	-0.0173875	0.0193892	0.120725	0.177433	0.207785	0.169007	0.21487	0.142656	-0.0380047	0.0841508
CCNA_00989	acyl esterase protein	-0.0643298	0.0597038	0.0106993	0.0576923	0.0353734	-0.00400656	0.07553	0.0513562	0.0783063	0.0463004	0.0576572	0.0866945	-0.0495605	0.0243961	-0.0611828
CCNA_00990	general stress protein 17O	-0.0729004	0.106332	-0.00514806	0.411922	0.257725	0.183309	0.449535	0.462539	0.47368	0.402089	0.490292	0.448155	0.379883	0.458508	0.233093
CCNA_00991	nodulation protein N	-0.014203	0.0450777	-0.0310804	0.130131	0.0733945	0.257453	0.382789	0.380326	0.667773	0.235863	0.429845	0.193051	0.438971	0.0868379	0.293325
CCNA_00992	hypothetical protein	-0.0217099	0.0295825	-0.00731987	0.0386819	0.126457	0.00993382	0.0287063	0.265559	0.0440768	0.0679819	-0.0353446	0.0476678	-0.15152	0.054145	-0.122797
CCNA_00993	long-chain-fatty-acid--CoA ligase	-0.0129548	0.0262304	-0.0102311	0.0221025	0.00383058	-0.0187608	0.0793972	0.105225	-0.0386737	0.0442232	-0.0393355	0.0663637	-0.0919868	-0.200964	-0.0682074
CCNA_00994	oxidoreductase, GMC family	-0.0588072	0.0114622	0.0503622	0.123858	0.121837	0.0672453	0.131335	0.150603	0.111941	0.175368	0.223156	0.20205	0.0318275	0.0800855	0.109513
CCNA_00995	cytochrome P450 CypX	0.00287536	0.00687085	-0.00337006	0.0572862	0.0908763	0.0984203	0.0450003	0.0137546	0.0887757	0.0070797	0.0978179	0.0109318	0.214569	0.0192085	0.0117125
CCNA_00996	enoyl-CoA hydratase	0.0362654	0.0596957	-0.107262	0.0163724	-0.0544644	-0.0169144	-0.0152631	0.210433	-0.0549126	-0.0884807	0.0306982	-0.00680153	0.0958944	-0.390854	-0.100371
CCNA_00997	conserved hypothetical protein	0.118337	-0.0923077	-0.0333409	0.0338283	0.0465132	-0.0335905	0.120858	0.135669	0.15883	0.0542338	0.112164	-0.0413345	0.148894	0.0243961	-0.0426457
CCNA_00998	ROS/MUCR transcriptional regulator MucR2	-0.072257	0.106571	-0.014292	0.011644	0.0256046	0.0468808	0.126103	0.127497	0.214225	0.178282	0.247852	0.315704	0.142499	0.158563	0.146095
CCNA_00999	PAS-family motility and cell cycle regulatory protein MopJ	-0.113817	0.204351	-0.100398	-0.108423	-0.140025	-0.238338	-0.389252	-0.343546	-0.0636095	-0.679936	-0.22302	-0.054543	-0.35052	-0.159048	-0.467091
CCNA_01001	ribokinase	0.0402833	-0.00143653	-0.0235131	0.0191687	0.0615165	-0.0542426	0.126774	0.238637	0.242744	1.76001	1.73272	1.72207	2.62597	2.08746	1.94911
CCNA_01002	flagellar biosynthesis protein FliP	0.0374145	0.0196099	-0.090209	-0.479993	-0.320388	-0.141531	-0.93755	-0.258283	-0.315697	-0.415809	-0.471271	-0.730604	-0.360708	-0.219055	-0.126733
CCNA_01003	flagellar biosynthesis protein FliO	-0.0867253	0.265961	-0.21872	-0.405737	-0.0483804	-0.0856373	-0.754085	-0.988353	-0.634903	-0.883495	-0.49792	-0.817757	-0.560667	-0.528448	0.0373314
CCNA_01004	flagellar basal-body rod protein FlgB	0.0494258	0.0540551	-0.0881648	-0.0572623	-0.127059	-0.0718977	-0.139812	-0.152239	-0.119976	-0.0273349	-0.194038	-0.143865	0.0968722	0.101435	-0.0209806
CCNA_01005	flagellar basal-body rod protein flgC	0.0344737	0.0810648	-0.0973355	0.0819622	-5.62787e-05	-0.0238837	-0.102054	0.119561	-0.0698434	-0.137321	-0.417475	-0.214677	0.0469214	0.243891	-0.311161
CCNA_01008	urocanate hydratase	-0.0632622	0.0389621	0.0230053	0.0762152	0.0541256	0.0182314	0.15713	0.101741	0.152547	-0.102849	0.128861	-0.0704171	0.0615385	0.0609705	-0.227013
CCNA_01009	N-formylglutamate deformylase	-0.00288122	-0.127542	0.115898	-0.0749752	-0.016458	0.0164855	0.177317	0.19568	0.127999	-0.0530545	-0.0876	0.0880475	0.213763	0.0623774	-0.292267
CCNA_01010	histidine ammonia-lyase	0.254594	-0.340463	0.0381279	0.348068	0.646558	0.606063	0.790687	0.640578	0.863297	0.598895	0.715892	0.516112	1.04108	1.21171	0.444101
CCNA_01011	imidazolonepropionase	0.104922	-0.0951397	-0.00392868	-0.0282896	-0.0789455	-0.0806992	-0.0553116	-0.11619	0.00509594	-0.00772069	0.0516092	-0.0155836	-0.0083521	0.149682	0.0573154
CCNA_01012	N-formimino-L-glutamate deiminase	-0.0850441	0.0944038	-0.00224819	0.0816338	0.00475076	0.0569587	-0.254472	0.0430611	-0.017399	-0.198463	0.205047	0.275242	0.52967	0.193035	0.264112
CCNA_01013	histidine utilization repressor	0.0565563	0.0324782	-0.0860676	-0.125162	0.0716439	0.140244	-0.263806	0.169684	-0.0953171	-0.136647	-0.0645827	-0.584398	0.280829	0.140777	-0.347887
CCNA_01014	cysteinyl-tRNA(Pro) deacylase	0.0504235	-0.0413755	-0.00112713	-0.0291554	0.026846	0.0104722	-0.0126201	-0.056915	-0.0448097	-0.102855	-0.0947586	-0.116278	0.288883	0.0951878	-0.131681
CCNA_01015	multicopper oxidase PcoA	-0.0500615	0.0417194	0.0261512	-0.10302	-0.0207303	-0.199814	-0.321869	-0.0837489	-0.312354	-0.311455	-0.136761	-0.394633	-0.275439	-0.165635	-0.216463
CCNA_01016	copper resistance protein B	-0.105252	0.0568749	0.038259	-0.0325627	0.0678204	-0.171688	-0.178446	-0.163501	-0.231674	-0.304496	-0.242122	-0.290949	-0.17182	-0.139427	-0.174903
CCNA_01017	acyl-CoA synthetase	-0.135681	0.115052	0.00562839	0.0779106	0.0149832	0.00294474	-0.161983	-0.112683	-0.0743864	-0.116873	-0.0244321	-0.229747	0.0212363	0.0153254	-0.00605534
CCNA_01018	D-galactose 1-dehydrogenase	-0.0298243	-0.0245571	0.0493391	0.165664	0.100488	-0.0590194	-0.0870572	-0.369784	-0.0898147	-0.111435	-0.192989	-0.0574395	0.126223	0.123387	0.163522
CCNA_01019	beta-glucosidase	0.0599919	-0.0152916	-0.0260595	-0.0230202	-0.100422	-0.0641497	0.0136215	-0.0687665	-0.0518459	-0.0741527	-0.146945	-0.0876143	-0.00620532	-0.0192786	-0.128108
CCNA_01020	LacI-family transcriptional regulator	0.0517158	-0.0889609	0.0228939	-0.0729306	-0.0955916	0.00879525	-0.184006	0.240439	-0.204462	0.0509868	0.0474768	-0.0736315	0.13179	0.246217	-0.611222
CCNA_01021	TonB-dependent receptor	-0.0100186	0.00664993	0.00692785	0.119352	0.0973043	0.0699647	0.118064	0.112447	0.0443975	0.0469076	0.0758847	0.199083	0.133869	0.133677	-0.0110882
CCNA_01022	tryptophan halogenase superfamily protein	0.0182596	-0.0550864	0.0327985	-0.0201157	-0.0175259	0.0461992	0.0607201	0.0553403	-0.081719	-0.0196518	0.11617	-0.00673257	0.0969854	-0.00415808	0.105761
CCNA_01023	tryptophan halogenase superfamily protein	0.027754	-0.0288842	0.00785501	-0.0358987	0.0117778	-0.0612439	0.0159945	-0.0939602	0.0254808	2.4799e-05	0.026884	-0.00965503	-0.234575	-0.312636	-0.161731
CCNA_01024	hypothetical protein	0.156487	-0.110069	-0.0545445	0.0227154	-0.0646045	0.0557404	0.107664	0.152083	0.195069	0.180693	0.104515	0.161471	0.16182	-0.1254	-0.114372
CCNA_01025	hypothetical protein	-0.037108	0.00224761	0.029365	0.158551	0.111492	0.057902	0.269058	0.293145	0.331307	0.295619	0.260813	0.366795	0.320881	0.123315	0.164384
CCNA_01026	hypothetical protein	-0.0274013	0.0384006	0.00249132	-0.0116233	0.0382573	-0.0154803	-0.0482772	0.149351	-0.00176849	0.0832623	0.164978	0.143013	0.22342	0.0288308	-0.0327808
CCNA_01027	acetyltransferase	0.0715029	-0.196316	0.119027	0.0432255	0.137325	0.0567749	0.0819897	0.0219289	-0.0700074	0.104388	-0.00387714	0.12876	0.0654771	0.370855	0.207789
CCNA_01028	M17 family aminopeptidase	-0.0408635	-0.105241	0.13957	0.274794	0.226163	0.136923	0.39161	0.435203	0.148952	0.288517	0.256153	0.357316	0.374665	0.199031	0.221003
CCNA_01029	alpha-L-rhamnosidase	0.0376942	-0.0262439	0.00338916	0.13522	0.121157	0.126219	0.180232	0.134882	0.251498	0.100193	0.15328	0.167318	0.061202	-0.124265	0.0117263
CCNA_01030	peptidyl-prolyl cis-trans isomerase	-0.0440811	0.0140341	0.0328984	-0.027651	-0.0210284	-0.183596	-0.0776738	-0.135021	-0.259116	0.0557663	-0.295025	-0.159595	-0.272961	-0.0443849	-0.258934
CCNA_01031	transporter, major facilitator superfamily	-0.0194095	0.0445565	-0.0146109	0.103614	0.042448	0.10324	0.101732	0.102641	0.00027778	0.0699614	-0.0163535	9.76394e-05	0.0820127	0.0235545	0.0279634
CCNA_01032	RNA polymerase ECF-type sigma factor	-0.14232	0.191632	0.0043006	0.0108213	-0.0251936	0.121609	-0.0658688	0.203887	0.145382	-0.312391	-0.269418	-0.491251	-0.161868	-0.215501	-0.569392
CCNA_01033	FecR family protein	0.008257	-0.102356	0.0884569	0.134511	0.0804622	0.147686	0.256081	0.483442	0.433034	0.0972816	0.437122	0.240312	-0.0279241	-0.214631	-0.157972
CCNA_01034	TonB-dependent outer membrane receptor	0.0363356	-0.0200319	-0.0262333	-0.164524	-0.0635201	-0.118743	-0.212856	-0.251933	-0.3252	-0.196752	-0.491043	-0.433237	-0.244904	-0.238279	-0.30524
CCNA_01035	gamma-glutamyltranspeptidase	-0.0939852	0.0577073	0.0267735	0.0173252	0.00324701	-0.0996497	0.0283192	0.0584522	0.0447478	0.0523748	0.0534793	-0.0509345	0.152839	-0.101075	0.0210499
CCNA_01036	M14 peptidase-family protein	0.0271374	-0.054853	0.026603	0.0949531	0.0969246	-0.013474	0.206665	0.189225	0.212965	0.0539356	0.213711	0.0999847	-0.0316664	0.0525504	-0.0142792
CCNA_01037	GntR-family transcriptional regulator	-0.0382821	0.0619716	-0.0123986	-0.00186337	0.107043	0.0915037	0.162794	0.143526	0.175544	0.250337	0.413721	0.0558167	-0.315337	-0.283851	-0.044284
CCNA_01038	glyoxalase family protein	0.141918	-0.122332	-0.0256703	-0.0352669	0.0120513	0.0102105	0.00316305	0.0094367	0.0522518	0.0762299	0.0122999	0.0196861	-0.0732567	-0.0121488	0.130651
CCNA_01039	putative hexuronate transporter, major facilitator superfamily	0.0885207	-0.136894	0.0824648	0.442279	0.471568	0.455387	0.344885	0.635552	0.503607	0.435247	0.610973	0.316458	0.314329	0.310329	0.18233
CCNA_01040	beta-xylosidase/alpha-L-arabinofuranosidase	0.00411191	-0.0259804	0.0263255	0.0274848	0.0124019	0.0133511	0.0228251	-0.0387145	0.0356748	0.0891486	-0.0461607	-0.0560247	0.0496092	-0.0458907	-0.0566404
CCNA_01041	hypothetical protein	0.071819	-0.0145035	-0.0498018	0.0465296	0.0132238	0.07501	-0.0254472	0.00665954	0.00315622	0.177829	0.124875	0.055381	-0.100457	-0.356659	-0.401333
CCNA_01042	TonB-dependent receptor	0.0202035	-0.0077465	-0.0107891	-0.0567568	-0.0292991	-0.0426883	0.0629487	0.019997	0.0104946	0.0737664	0.184552	0.0668918	-0.0868365	-0.159949	-0.228353
CCNA_01044	AcrR-family transcriptional regulator	-0.144549	0.0358781	0.0912189	0.171829	0.230442	0.137442	0.252714	0.303303	-0.0546585	0.0736109	0.214711	0.397244	0.191861	-0.262107	-0.0116022
CCNA_01046	peptide methionine sulfoxide reductase msrA	-0.00924769	-0.0209136	0.0315952	0.0123982	-0.0212431	-0.0598031	0.0662919	0.0911544	0.0764961	0.189647	0.164088	0.0325016	0.0852401	0.0275247	-0.286065
CCNA_01047	TonB-dependent receptor	0.0124477	-0.00227419	0.00342297	-0.0417368	-0.0124442	-0.0400531	0.0202668	-0.0238552	0.0181639	0.0518466	0.12239	0.021483	-0.00542419	-0.0631047	-0.0817945
CCNA_01048	hypothetical protein	0.318276	-0.382793	0.0447078	-0.11555	0.230194	0.139266	0.113343	-0.554243	-0.269561	0.17679	-0.618954	0.420721	0.131524	-0.377716	0.568427
CCNA_01049	hypothetical protein	0.00291928	-0.0891432	0.078225	-0.117415	0.0245811	-0.0969595	-0.0700864	-0.251697	-0.0255125	0.128346	0.0514845	-0.142011	0.124684	-0.207184	-0.198628
CCNA_01050	ABC transporter ATP-binding protein	0.0429868	-0.0299066	-0.0222958	-0.0233222	0.0491912	0.104004	0.0487472	0.134001	0.0463096	0.150025	-0.0124224	0.144602	0.0967886	-0.134876	-0.18253
CCNA_01051	TonB-dependent receptor	-0.0174512	0.0261145	0.000875016	-0.0147414	-0.00867477	-0.00567565	0.0815238	0.0878426	-0.0105327	0.0337633	0.166314	0.108668	-0.0839526	-0.0566154	-0.15625
CCNA_01052	SapC family protein	-0.00159379	-0.105108	0.0999977	-0.0187585	0.0368045	-0.0768129	-0.116585	-0.154487	-0.161062	-0.0796846	-0.243934	0.0366552	0.00621198	-0.0688679	-0.131671
CCNA_01053	acetyltransferase	0.027792	-0.0187087	0.000692045	-0.0827746	-0.0833151	-0.038268	-0.0520738	-0.0584749	-0.0190042	0.00181845	0.0408822	0.0159798	-0.0672697	-0.195293	-0.249207
CCNA_01054	tryptophan halogenase	0.0276735	0.0180379	-0.0434031	-0.0134326	-0.0574742	-0.0458929	-0.0342221	-0.0381184	-0.0179344	-0.0331309	-0.0302218	-0.023096	-0.0945939	-0.0191251	-0.121072
CCNA_01055	GT1 family glyscosyl transferase	0.0399221	3.10829e-05	-0.0378218	-0.439504	-0.547536	-0.57593	-0.840535	-0.353416	-0.462303	0.384848	0.583324	0.70827	4.16126	4.81385	4.37067
CCNA_01056	methyltransferase	-0.0577114	0.13101	-0.0813263	-0.359241	-0.494924	-0.44029	-0.869837	-0.286981	-0.568607	0.132015	0.334551	0.694131	2.43526	3.29687	2.87891
CCNA_01057	hypothetical protein	0.0152495	-0.0362628	0.0206326	-0.0226844	-0.0625071	-0.0620561	-0.240466	-0.152157	-0.184839	-0.507344	-0.337881	-0.352911	-0.296319	-0.379747	-0.335185
CCNA_01058	helix-turn-helix transcriptional regulator	-0.0453096	-0.0512987	0.151602	0.544394	0.482914	0.49559	1.34445	1.54637	1.49722	2.0101	1.96765	2.31806	2.10537	2.03773	1.62776
CCNA_01059	S-layer protein rsaA	-0.00232563	-0.0108812	0.0299433	-0.0432673	-0.0426325	0.0349508	-0.893471	-0.259429	-0.571894	-1.04155	-0.659045	-0.392086	-0.278658	-0.214538	-0.0316283
CCNA_01060	type I protein secretion ATP-binding protein RsaD	0.0617325	-0.0778514	0.0589102	-1.0297	-0.982448	-0.673134	-2.47452	-2.43777	-1.83403	-1.92761	-4.49737	-1.66929	-0.851927	-0.884516	-0.381664
CCNA_01061	type I secretion adaptor protein RsaE	0.82388	-0.935901	-0.0198603	-0.896392	-2.14115	-1.358	-2.47409	-1.91868	-3.11941	-2.31592	-0.852066	-1.21195	-2.25936	-1.83846	-1.45202
CCNA_01062	GDP-mannose 4,6 dehydratase	0.0290854	-0.0183341	-0.0102069	-0.684519	-0.869767	-0.648768	-0.989581	-0.567384	-0.469222	0.277757	0.42671	0.389614	4.05123	4.75476	4.36812
CCNA_01063	UDP-perosamine 4-acetyl transferase PerB	-0.184104	0.23043	-0.0536112	-0.515917	-0.535056	-0.675638	-0.736548	-0.130238	-0.320796	0.382467	-0.126394	0.574775	3.98684	4.37982	4.04355
CCNA_01064	perosamine synthetase PerA	-0.0775211	-0.00857326	0.0806985	-0.915742	-0.978931	-0.954679	-1.25244	-0.873781	-1.05539	0.130887	0.229787	0.276024	3.91436	4.4837	4.10655
CCNA_01065	glycosyltransferase	-0.0242803	0.10275	-0.0816542	-0.826607	-0.771774	-0.723458	-0.942039	-0.683488	-0.669784	0.344292	0.201353	0.596148	4.03241	4.71558	4.28492
CCNA_01066	glycosyltransferase	-0.142319	0.153204	-0.00711173	-0.695295	-0.684146	-0.703936	-1.02523	-0.41919	-0.697616	0.398291	0.404089	0.582384	3.99795	4.72734	4.37522
CCNA_01067	type I secretion outer membrane protein RsaFa	-0.0800383	0.0845169	0.00467933	-0.726901	-0.842993	-0.760557	-1.80276	-1.22243	-1.44959	-2.00404	-1.9487	-1.76499	-0.914951	-0.754096	-0.571929
CCNA_01068	glycosyltransferase	-0.103611	0.283571	-0.154743	-0.866041	-0.628179	-0.726143	-0.927824	-0.851204	-0.752132	0.101039	-0.124639	0.401535	3.86415	4.53126	4.05486
CCNA_01069	methyltransferase	-0.0819007	0.0078169	0.0673997	0.134818	0.114836	0.149149	0.168338	0.221929	0.272503	0.185012	0.285835	0.119587	0.104815	0.209309	-0.0551462
CCNA_01070	hypothetical protein	-0.0780038	0.10049	-0.0293995	-0.039155	-0.101137	-0.0584313	-0.121362	0.126925	-0.0527043	-0.0395893	-0.0167411	-0.0861298	-0.41407	-0.409416	-0.0798143
CCNA_01071	alpha-ketoglutarate permease	-0.0107276	-0.00858515	0.027621	0.0328373	0.0597974	0.0549423	0.0224933	-0.00112905	0.0174278	0.0465221	-0.00450645	-0.0818483	0.0981095	-0.053231	-0.140696
CCNA_01072	hypothetical protein	0.260837	-0.0992873	-0.143631	-0.336197	-0.251486	-0.208964	-0.249146	-0.0600814	0.0270273	0.111537	0.0700405	0.0816263	-0.264845	-0.410638	0.0955202
CCNA_01073	zinc-finger protein	0.0955404	0.208952	-0.303797	-0.0926685	-0.0242412	-0.146521	-0.00085638	0.170876	-0.144122	0.142813	0.378942	-0.26067	0.24551	-0.112788	0.0822956
CCNA_01075	beta/gamma crystallin family protein	0.0352689	0.0914129	-0.130619	0.0105219	-0.0308874	-0.0691293	-0.18356	-0.172782	-0.0431145	-0.013963	-0.117695	-0.0394667	-0.0159272	-0.0757903	0.0768075
CCNA_01076	beta/gamma crystallin family protein	-0.0421354	0.160274	-0.116673	0.449279	0.444698	0.501225	0.793138	0.598144	0.595046	0.62319	0.564026	0.488803	0.225111	0.0823458	0.39536
CCNA_01077	penicillin acylase	0.0137009	-0.0287501	0.0203383	0.148442	0.136959	0.0482959	0.141617	0.197819	0.111822	0.169655	0.175839	0.107248	0.133958	0.00712121	0.00962717
CCNA_01078	methyltransferase	-0.000348021	-0.0320455	0.032045	-0.00629107	-0.0577974	-0.12275	-0.0112258	-0.0703154	-0.0500552	0.158194	0.00172329	-0.0136984	-0.0251139	-0.145072	-0.530344
CCNA_01080	hypothetical protein	0.0556112	-0.0246805	-0.024539	-0.00375748	-0.00340247	0.0670419	0.0514626	0.199017	0.0702376	0.00874443	0.106986	-0.0277572	-0.0532862	0.013078	-0.137505
CCNA_01081	hypothetical protein	-0.0421842	0.0994085	-0.0724259	-0.0272004	0.0109124	-0.0795845	0.0321947	0.157939	-0.10589	-0.114643	0.000954564	0.064791	0.0711979	0.118258	0.00416635
CCNA_01082	hypothetical protein	0.0279111	-0.00351207	-0.0229133	0.0587265	0.0370712	0.0126325	-0.0175861	-0.0392981	-0.033256	-0.104115	-0.0868883	-0.0766722	-0.0275833	0.121836	-0.0146199
CCNA_01083	HATPase superfamily protein	-0.062898	0.0224493	0.0370263	0.0368047	0.00912118	0.00145288	0.048311	0.01967	-0.0102698	0.0482932	0.0649679	0.0475559	0.430246	0.51833	0.471968
CCNA_01084	hypothetical protein	0.0261644	0.0265889	-0.0548478	0.0147511	0.0603496	0.0395697	0.0619033	0.0726562	0.0411277	0.020242	-0.0659685	0.0729838	0.504101	0.660297	0.416837
CCNA_01085	DNA-cytosine methyltransferase	-0.124043	0.0061722	0.122855	-0.167853	-0.0690668	0.164855	-0.0153463	-0.0468245	-0.116016	-0.144333	0.089843	-0.134913	0.378611	0.148475	0.980864
CCNA_01086	GTP-binding protein lepA	-0.0983514	0.0404075	0.0990937	-0.873406	-1.06996	-1.08114	-1.91709	-1.1061	-1.04664	-1.53819	-1.33449	-0.549988	-1.44182	-0.978556	-0.870676
CCNA_01087	cell envelope integrity protein EipA	-0.162305	0.101888	0.0396115	-0.084044	-0.198163	-0.0947943	-0.403758	-0.28987	-0.231179	-0.226695	-0.185904	-0.189568	0.000984633	-0.129728	-0.149655
CCNA_01088	conserved hypothetical membrane protein	0.0413223	0.111024	-0.190002	-0.213777	0.0244869	0.0446109	0.0555259	-0.0378765	-0.0249511	-0.0119327	0.0112865	0.245394	-0.173073	0.0818027	-0.156449
CCNA_01089	conserved hypothetical protein	0.0198347	0.00562232	-0.0190724	-0.0312934	-0.0208894	-0.0347432	-0.0197303	-0.0417714	-0.00180352	-0.0903998	-0.010565	-0.10277	-0.0500464	-0.192807	-0.27146
CCNA_01090	conserved hypothetical protein	-0.0372433	0.0459178	0.000972098	0.0708809	0.115448	0.0508157	0.133269	0.144113	0.0996317	0.0774936	0.00849647	0.00860405	0.00871619	-0.0596558	0.0454912
CCNA_01091	peptide methionine sulfoxide reductase	-0.0480296	0.0400009	0.000680509	-0.0324322	-0.00223443	-0.0279064	-0.0135645	-0.074379	-0.0076389	-0.000863654	-0.0613724	-0.0147834	-0.226061	-0.119788	-0.413016
CCNA_01094	hypothetical protein	0.0230184	-0.130607	0.115332	0.021425	0.00712255	0.0552417	0.26757	0.534793	0.407126	0.0323764	0.293004	0.49825	0.433521	0.298739	0.315538
CCNA_01099	tetracycline resistance protein	0.0138533	-0.032255	0.0236011	0.36338	0.259245	0.268791	0.374184	0.439277	0.418555	0.313652	0.461648	0.405085	0.23477	0.146349	0.278438
CCNA_01100	acylamino-acid-releasing enzyme	0.00582975	0.0104816	-0.0181612	0.0235338	0.02866	0.00706393	0.0120009	0.00417542	0.0117947	0.0264715	-0.00251415	0.0431076	-0.0879565	-0.0122206	-0.138264
CCNA_01102	conserved hypothetical membrane protein	-0.0393014	0.0758147	-0.0816081	-0.0892949	0.158258	0.0875719	-0.0528055	0.0814155	-0.124613	-0.13281	0.0371067	-0.102304	-0.278291	0.204321	-0.198438
CCNA_01103	ADP-heptose--LPS heptosyltransferase	-0.0372176	-0.050235	0.0189155	-0.245942	-0.136849	-0.333965	0.177461	0.463428	0.260864	-0.71531	0.24186	0.204269	-1.40428	-0.560025	-0.0522095
CCNA_01105	alpha/beta hydrolase family protein	0.0252301	-0.0904782	0.0646829	0.0541918	0.0129516	-0.168994	0.12284	0.150062	0.151907	0.234467	0.252393	0.0826966	0.213136	-0.31219	-0.298211
CCNA_01106	antitoxin protein parD2	0.039409	0.0476116	-0.0769878	0.0237807	0.00529217	-0.0466212	-0.0942576	0.0855647	-0.0938787	0.0091875	-0.0539815	-0.0263839	0.00139855	0.0491595	0.0912897
CCNA_01107	toxin protein parE2	-0.141655	0.0480447	0.085779	-0.0752917	-0.141067	-0.212052	-0.0559712	-0.382627	-0.126801	0.00619781	-0.0455677	-0.343842	-0.242633	-0.663395	-0.558883
CCNA_01108	nucleoside-diphosphate-sugar epimerase	0.0738506	-0.0849052	0.0113855	-0.091519	-0.00558763	-0.0230654	-0.0792557	-0.0845446	-0.0714199	-0.133101	-0.221094	-0.359808	-0.382678	-0.0256517	-0.0366413
CCNA_01109	conserved hypothetical cytosolic protein	-0.0469396	-0.0267228	0.0707015	0.00567931	-0.0139804	0.00670015	-0.110969	-0.0721032	0.0441842	-0.163956	-0.101884	-0.0223606	0.22709	0.163554	0.0942241
CCNA_01110	2-dehydro-3-deoxygluconokinase	-0.0303142	0.00869318	0.017316	-0.0308727	-0.0338714	-0.0347977	-0.086859	-0.0536216	-0.193214	-0.126066	-0.0898154	-0.143392	0.0232641	0.25647	0.0405067
CCNA_01111	DnaA-related protein HdaB	-0.0333828	0.082863	-0.0120181	0.143899	0.128442	0.111635	-0.0474328	-0.209562	0.170919	-0.157379	-0.0875369	-0.154204	-0.173594	0.279005	0.164859
CCNA_01113	rhodanese-related sulfurtransferase	-0.0720575	0.00738257	0.0553465	-0.109302	0.0175903	-0.0642897	-0.164558	-0.16054	-0.375952	-0.0287228	-0.186657	-0.220686	0.0165063	0.20673	-0.3095
CCNA_01115	two component sensor histidine kinase CckN	-0.116126	0.0738792	0.0449251	0.497893	0.397453	0.2682	0.449613	0.195644	0.514698	0.242694	0.333661	0.157781	0.952863	0.789761	0.739636
CCNA_01116	histidine protein kinase DivJ	-0.585477	0.394015	0.294205	-0.768389	-0.76727	-0.20433	0.178872	-0.448618	0.64872	-3.27607	-2.1137	-2.56829	-4.67693	-0.663141	1.05566
CCNA_01117	flagellar motility protein FssA	0.0867003	-0.228022	0.118102	0.00132544	0.0779053	0.0769408	0.0298665	0.084581	0.116622	0.33893	-0.077297	0.198187	0.389905	0.322672	0.331182
CCNA_01118	hypothetical protein	-0.632595	0.938187	-0.397135	-0.502625	0.0373857	0.573545	0.323195	1.1054	0.946816	0.774467	-2.95224	-0.708547	-2.72719	2.06175	0.247987
CCNA_01119	hypothetical protein	-0.118047	0.00974185	0.088556	-0.0416902	-0.0331081	-0.0527349	-0.0732592	-0.198156	-0.0892106	-0.275638	-0.151359	-0.292229	-0.0604378	0.338623	-0.133533
CCNA_01121	MA superfamily peptidase	0.0152709	0.0519898	-0.0841652	0.140124	0.130459	0.13849	0.135279	0.147897	0.127775	0.147387	0.0998917	0.0391251	0.190016	0.330355	0.188102
CCNA_01122	MA superfamily peptidase	0.0223703	0.0398553	-0.0586757	0.0931684	0.0921857	0.114754	0.110466	0.0742886	0.0918144	0.128306	0.116102	0.0937433	0.204838	0.247867	0.0396827
CCNA_01123	peptide chain release factor RF-3	-0.306642	0.237922	0.0515813	-0.231818	-0.141737	-0.149782	0.0155363	0.104038	-0.276131	-0.0967031	0.133107	0.265321	-0.166509	1.13396	0.914231
CCNA_01124	histidinol-phosphate aminotransferase	0.0194387	-0.0467288	0.0207708	0.0286929	-0.0631597	0.0207992	0.0279844	0.0576656	0.0342544	0.031686	0.0878014	-0.0770636	0.0437339	0.237711	0.186087
CCNA_01125	Ribonuclease H-like superfamily	0.0250243	-0.00150592	-0.0239783	-0.0954751	-0.165692	-0.0231915	-0.0928123	-0.0306507	-0.079751	0.0340938	-0.153841	-0.015858	0.162297	-0.0601013	-0.176828
CCNA_01128	hypothetical protein	0.000192591	-0.0129198	0.0157384	-0.0364412	-0.0871163	0.0515367	0.0502438	0.0234481	-0.0453754	0.19329	-0.116291	0.0233144	-0.0518318	-0.148155	0.0392093
CCNA_01129	flagellar biosynthesis protein FliQ	-0.00340512	-0.134933	0.146157	0.0610251	-0.535505	-0.616054	-1.21833	-0.947955	-1.16192	-1.96292	-2.3194	-2.26105	-0.96756	0.717238	0.324333
CCNA_01130	flagellar biosynthesis protein FliR	0.201618	0.242059	-0.646936	-0.500978	-0.023092	-0.140527	-1.38216	-1.4388	-1.28138	-1.885	-2.00314	-1.75854	-1.29088	-0.677425	-0.513301
CCNA_01131	flagellar biosynthesis protein FlhB	-0.116983	-0.0723222	0.212245	-0.200141	-0.536546	-0.447819	-0.481186	-0.593262	-0.730633	-0.698842	-0.972722	-0.907464	-0.750059	-0.812932	-0.681199
CCNA_01132	sensory transduction histidine kinase/receiver protein CckA	-0.645918	0.423999	0.185609	-0.489139	0.0763885	-0.187311	-1.47384	1.40976	1.30529	-2.87746	-2.93322	0.906895	-2.72026	2.39744	0.455015
CCNA_01133	hypothetical protein	0.0768422	-0.0688552	-0.00657161	-0.0481483	0.0134546	-0.0580676	0.0241292	0.09101	-0.000944953	-0.0288981	-0.108277	0.0131795	-0.0508358	0.0543511	-0.149812
CCNA_01134	LuxR-family transcriptional regulator	-0.0603141	0.0997502	-0.0329003	0.262562	0.238808	0.316686	0.454945	0.437117	0.406921	0.210442	0.260248	0.332041	0.462225	0.505404	0.383857
CCNA_01136	hypothetical protein	-0.0580448	0.0478291	0.0166971	-0.0169197	-0.0118017	-0.0238535	0.0911074	0.0332436	-0.0172791	-0.103629	-0.0749943	0.0203139	0.0788211	0.136451	0.0577744
CCNA_01137	ribosomal-protein-alanine acetyltransferase	-0.0853512	0.0204689	0.0680184	-0.0546181	-0.123593	-0.170301	0.152486	-0.0261132	0.0578727	0.00845951	-0.0563999	-0.142567	0.00572	-0.0265861	-0.289556
CCNA_01138	nuclear transport factor 2 family protein	-0.12648	0.0716754	0.0589057	-0.0708021	-0.186532	-0.0558809	-0.261935	-0.366523	-0.330458	-0.129125	-0.211564	-0.167772	-0.0260811	-0.0184733	-0.464405
CCNA_01139	conserved hypothetical cytosolic protein	-0.0305724	0.0130344	0.018015	-4.62604e-05	-0.0491708	-0.0158378	-0.0619722	0.0506325	0.00517656	-0.0399181	-0.0231078	-0.0900042	0.0356858	0.0147187	-0.0603607
CCNA_01140	PAS-containing EAL phosphodiesterase	0.0609636	-0.0147697	-0.0530223	-0.107023	-0.0158363	-0.0323727	-0.0557414	0.0470166	0.0178	-0.00787129	-0.0210262	-0.182178	-0.0836949	0.031367	-0.198293
CCNA_01141	RecA protein	0.0858341	-0.0690626	-0.028023	-0.282127	0.000558488	-0.221978	-0.138365	0.101931	0.0076761	-0.540846	-0.295915	-0.304618	-0.313589	-0.500876	-0.238143
CCNA_01142	hypothetical protein	-0.00869855	0.0560561	-0.064765	0.1186	0.20253	0.251445	0.237573	0.284921	0.209245	0.182508	0.269417	0.253649	0.352828	0.0982704	0.132756
CCNA_01143	endoribonuclease L-PSP	0.0125879	0.0228798	-0.0492627	-0.0196341	-0.0682451	-0.0902709	-0.263265	0.0516547	-0.0966076	0.0391188	-0.0916474	-0.020592	-0.0570348	-0.309951	-0.277755
CCNA_01144	cytochrome c oxidase polypeptide II	-0.124434	0.146664	-0.042934	0.303036	0.0526947	0.207254	0.147972	0.349145	0.193021	0.142037	0.218616	0.382475	-0.0823647	0.0624636	0.0438256
CCNA_01145	monoamine oxidase	0.0291282	-0.0558037	0.0302765	-0.0277623	-0.0486808	-0.0645914	-0.0135112	-0.00512107	-0.0461148	0.00314661	-0.0102758	0.036772	-0.172105	-0.144294	-0.159807
CCNA_01147	acetyltransferase	0.0135598	0.0670987	-0.088337	-0.0202978	-0.0202493	0.0166259	-0.154352	0.0950696	-0.00993334	0.0625174	0.134471	0.142597	0.111298	0.0115261	0.0225575
CCNA_01149	TonB-dependent outer membrane receptor	-0.0023865	0.0433044	-0.0432981	-0.0188419	-0.0916164	-0.0665002	-0.0622773	-0.0441554	-0.0462856	0.0173866	0.0967627	-0.0819868	-0.179092	-0.0934284	-0.0767019
CCNA_01151	DeoR-family transcriptional regulator	0.0439896	0.0647602	-0.102095	0.0103673	0.0738717	-0.0296754	0.0481843	0.169732	-0.0295804	-0.067242	0.118228	0.0797673	0.160037	0.0747504	-0.301421
CCNA_01152	external DNA uptake/catabolism protein	-0.0641364	0.0392829	0.0303658	0.0226337	0.0193222	-0.00624224	0.0509367	-0.0377406	-0.0452028	-0.0162901	-0.0483489	0.0240809	0.225243	-0.0260484	-0.342015
CCNA_01153	chromate transport protein	-0.110762	0.0753722	0.0255758	-0.0205677	-0.0374212	-0.0385507	-0.102495	-0.145048	-0.199979	-0.0813171	-0.152925	-0.0698771	-0.206962	-0.106953	-0.102936
CCNA_01154	hypothetical protein	-0.13571	0.0135584	0.130649	0.159299	-0.0625052	0.0745805	0.209268	0.258599	0.063387	-0.110266	0.345763	0.298597	0.679233	0.139914	0.0564944
CCNA_01155	TonB-dependent outer membrane receptor	-0.0348435	0.0269114	0.00836699	-0.00373316	0.00082858	-0.0640056	0.240092	0.138402	0.155454	0.183201	0.249803	0.261783	0.350891	0.346332	0.206635
CCNA_01156	sulfotransferase family protein	-0.0726155	0.0793195	-0.0137687	-0.00451082	0.0596742	-0.0572188	0.177993	0.171591	0.0493423	-0.00483142	0.0846011	0.00619062	0.263007	0.152408	-0.281282
CCNA_01157	protoporphyrinogen oxidase	-0.0990206	0.103689	-0.0153087	0.121838	0.0807655	0.113918	0.0756275	0.223946	0.171767	-0.0499601	0.0901168	0.0274169	0.0756538	-0.0659995	-0.241426
CCNA_01158	hypothetical protein	-0.0218176	0.0544096	-0.0496167	-0.0383612	-0.0533396	-0.0686373	-0.245598	0.178753	0.0276532	-0.0173119	0.178606	-0.015704	0.23945	-0.0172011	0.00758667
CCNA_01159	transporter, major facilitator superfamily	-0.0883514	-0.00261222	0.0814425	0.134806	0.153721	0.170945	0.161777	0.347886	0.174061	-0.116688	0.00553474	-0.0353784	-0.120003	-0.337468	-0.0623948
CCNA_01161	proton/sodium-glutamate symport protein	0.169825	-0.0643489	-0.116889	0.263141	0.214655	0.170065	0.114428	0.296833	0.335938	0.23289	0.331504	0.304172	-0.0588235	0.135573	0.078169
CCNA_01162	beta-D-glucoside glucohydrolase	-0.0717761	-0.0117571	0.0857072	0.0237562	-0.0313443	-0.0719475	-0.13756	-0.030616	-0.0485542	-0.122429	0.128339	-0.110013	-0.575714	-0.607671	-0.528606
CCNA_01163	ice nucleation protein	0.0734137	-0.0693208	-0.00658632	0.0860407	0.0568341	0.0644542	-0.0253349	0.0158501	-0.0399876	-0.0536098	0.0284962	0.0135761	0.00424194	-0.181253	-0.0897983
CCNA_01164	O-linked N-acetylglucosamine transferase	0.00223348	0.00437065	-0.00794126	-0.0626601	-0.100797	-0.122451	-0.111611	0.0628848	-0.0372894	-0.27404	0.0171106	0.0879024	-0.137958	-0.176481	-0.051433
CCNA_01165	FkbM methyltransferase family protein	0.0032139	-0.0242089	0.0237439	-0.0232055	-0.00721804	0.0756442	-0.0364267	-0.0147864	0.0442574	-0.217312	-0.0897601	-0.241094	-0.00685282	0.138117	-0.00993148
CCNA_01166	hydroxyacyl-ACP dehydratase HTD2	-0.236946	0.107446	0.131873	0.0807122	0.0931725	0.02288	-0.16666	0.0666375	0.107109	-0.23627	-0.160052	-0.377565	-0.112927	-0.125153	0.0797289
CCNA_01167	acyl-CoA dehydrogenase	-0.0113139	-0.0571897	0.0623684	0.0649473	0.0622639	0.00707323	-0.0821257	-0.00226591	-0.029385	0.00572136	-0.0825928	0.101194	0.0464442	0.0794326	-0.0604911
CCNA_01169	hypothetical protein	0.080637	-0.0342306	-0.0553263	-0.171083	-0.0967926	-0.156078	-0.13737	-0.199139	-0.0901141	-0.14729	-0.0538728	-0.189713	0.00807458	-0.0785699	-0.195147
CCNA_01170	TonB-dependent receptor	-0.00939359	-0.0445542	0.0549925	-0.00727815	0.0725031	0.0364675	0.0294445	-0.0828321	-0.032407	-0.041304	-0.116508	-0.10524	-0.037608	-0.0245536	-0.19325
CCNA_01171	histidine phosphotransferase ShpA	-0.100608	-0.135492	0.240203	-0.462178	-0.348133	-0.406302	-0.643639	-0.85994	-0.694805	-0.484897	-0.708563	-0.615315	-0.614911	-1.06684	-0.345816
CCNA_01172	AIM24 family protein	-0.087822	-0.0434236	0.137334	-0.0989935	-0.0982828	0.00281653	-0.183303	-0.146013	-0.184984	-0.151451	-0.103908	-0.256569	-0.170792	-0.279297	-0.618187
CCNA_01173	chorismate mutase	0.0266169	0.034028	-0.0576896	-0.0653967	0.0875937	-0.00584129	-0.140176	0.0094941	0.0377739	-0.198568	-0.050933	-0.0326297	-0.139767	-0.143268	-0.100225
CCNA_01174	LysR-family transcriptional regulator	-0.0640057	-0.038702	0.114048	0.304469	0.302294	0.165805	0.722798	1.14365	0.713675	0.909837	1.35103	1.07473	0.75238	0.471736	0.532966
CCNA_01175	uroporphyrin-III C-methyltransferase	0.0648681	-0.0529268	-0.0457422	-0.161506	-0.154114	-0.160992	-0.29079	-0.322458	-0.308525	-0.475924	-0.348465	-0.292937	-0.228311	-0.308062	-0.454946
CCNA_01176	conserved hypothetical protein	0.321299	-0.0964762	-0.261231	0.0726751	0.0779226	0.278244	-0.466169	-0.224439	-0.256976	-0.854749	0.0165878	-1.02935	-0.325446	0.22468	0.463506
CCNA_01177	sulfite reductase, beta subunit	0.00861402	-0.046083	0.0304062	0.0554767	-0.00903581	0.0445654	-0.0990439	-0.0659955	-0.0699202	-0.132386	-0.101265	-0.0938226	-0.113675	-0.0076894	0.0846221
CCNA_01178	conserved hypothetical protein, DUF934	-0.00201017	0.127214	-0.121705	0.015619	-0.155955	-0.0695467	-0.0849557	-0.0795628	0.0383625	-0.122302	0.155155	-0.102547	-0.282766	-0.141618	-0.257973
CCNA_01179	3'-phosphoadenosine 5'-phosphosulfate sulfotransferase	0.0459358	0.0799529	-0.108553	0.00504802	-0.134066	-0.0171214	-0.0152386	-0.0984139	-0.381061	-0.151963	-0.270427	-0.36696	-0.260371	0.02316	-0.303155
CCNA_01180	penicillin acylase family protein	-0.00480837	0.0096772	-0.0029866	0.0320542	0.0649532	0.0223477	-0.0201855	-0.153492	-0.00715953	-0.0861308	-0.0747122	-0.106185	0.0626162	0.0445154	-0.0114649
CCNA_01181	hypothetical protein	0.0141216	-0.0226916	0.0149201	0.154482	0.215519	0.101834	0.380404	0.452427	0.412567	0.140754	0.38616	0.2975	0.0198675	-0.195684	-0.105206
CCNA_01182	glutathione S-transferase	-4.18298e-05	0.040502	-0.0377804	0.0835967	0.0816927	0.0407972	0.100353	0.148029	0.10417	0.135894	-0.0273498	0.0599556	0.304234	0.408142	0.277627
CCNA_01183	zinc dependent phospholipase C/S1-P1 nuclease-family protein	0.0679193	-0.0167789	-0.0495516	-0.0337655	-0.0392111	-0.00680883	0.119211	-0.0435641	0.107234	0.040668	-0.0345822	-0.0416945	0.185632	0.0840498	-0.128561
CCNA_01184	MutT/nudix family hydrolase	0.22553	-0.0966069	-0.130281	0.0127553	-0.0436885	-0.130869	-0.106949	-0.133631	-0.0107368	0.00199563	-0.229389	0.0374335	-0.398088	-0.386722	-0.35941
CCNA_01185	UrcA family protein	-0.208663	0.0982298	0.109856	0.118852	0.247155	0.018418	-0.0406989	-0.173871	-0.0979093	-0.436192	-0.443222	-0.12002	0.218007	0.00803076	0.0491084
CCNA_01186	hypothetical protein	0.294434	-0.198742	-0.126773	0.0758429	-0.19767	-0.11217	0.142672	-0.0881706	-0.126992	-0.0812239	-0.324495	-0.0369548	-0.115684	-0.0605993	-0.466147
CCNA_01187	RNA polymerase ECF-type sigma factor	0.180512	-0.0761188	-0.10824	0.0205141	-0.0346326	-0.0511633	0.0927137	0.0487593	0.174226	0.00803701	0.0564568	0.036206	0.0291777	0.130001	-0.0222429
CCNA_01188	FecR family protein	-0.0136721	0.116844	-0.103151	-0.117028	0.0506203	0.0545306	-0.0415039	0.0499494	0.0575727	-0.153625	-0.101018	-0.218916	-0.104509	-0.0391466	-0.080234
CCNA_01189	TonB-dependent receptor	0.0210401	-0.0233865	0.00614118	-0.0384627	-0.00201016	-0.0231586	-0.0372842	-0.0755431	-0.0951831	-0.0841112	-0.0356977	0.0248025	0.012039	0.061132	0.0047989
CCNA_01190	hypothetical protein	0.000636734	-0.0228743	0.0238822	0.223835	0.17458	0.215205	0.351687	0.266536	0.275659	0.25717	0.0643927	0.211499	0.426958	-0.0916975	-0.0376864
CCNA_01191	transporter, major facilitator superfamily SucD	0.0102492	-0.0159594	0.0119441	0.159241	0.176448	0.102161	0.192976	0.269483	0.209004	0.0908162	0.211563	0.191616	0.233128	0.197088	0.21947
CCNA_01192	fructokinase SucC	0.00813038	-0.0413832	0.0355629	0.0353211	0.0139256	-0.0576679	-0.11226	-0.207793	-0.0974172	-0.0982093	-0.0796313	-0.140302	-0.140792	-0.0793964	-0.286782
CCNA_01193	amylosucrase SucB	-0.0157851	0.0485332	-0.0383195	0.0446953	0.113829	0.0806582	0.105939	0.0550005	0.0396469	0.0469515	0.0547177	0.079705	0.14096	0.161776	0.0840005
CCNA_01194	TonB-dependent receptor SucA	-0.0411568	0.0114397	0.0217152	0.030318	0.0439162	-0.0346431	-0.0192589	-0.0382557	0.00250081	-0.069477	-0.0514617	-0.0898156	0.0827236	-0.0196246	-0.0650965
CCNA_01195	LacI-family transcriptional regulator SucR	0.0439027	-0.0216053	-0.0150079	-0.0837504	-0.0350828	0.0177115	-0.0563076	0.182624	-0.016687	0.131006	0.066457	0.137025	0.0851765	0.0270024	0.145854
CCNA_01196	TonB-dependent receptor	-0.0503968	0.0385852	0.0091534	-0.00654372	0.0177427	-0.106471	0.0983205	-0.131786	0.0442084	0.142975	0.0348964	-0.0816337	-0.0279255	0.121938	-0.0195172
CCNA_01198	dTDP-4-dehydrorhamnose reductase	-0.042213	-0.00428498	0.0460134	-0.554822	-0.629838	-0.495044	-0.626033	-0.47734	-0.59237	0.357168	0.737865	0.567856	2.36626	2.64022	2.33298
CCNA_01199	glucose-1-phosphate thymidylyltransferase	-0.0246779	0.0880784	-0.0712222	-1.00575	-0.786446	-0.789737	-1.41173	-0.563235	-1.27294	-0.172413	-0.0320207	0.201482	3.64066	4.14308	3.86116
CCNA_01200	TonB-dependent receptor	-0.0177731	0.00808199	0.0111497	0.0381589	0.0379029	0.066922	0.0814604	0.0238098	0.0566293	0.00558972	0.0267584	0.101649	0.0792881	-0.0259125	-0.0750106
CCNA_01201	hypothetical protein	-0.022261	0.0471874	-0.0364436	-0.090571	0.0261674	-0.13747	-0.143298	-0.0471262	-0.198175	-0.038009	-0.127598	-0.116356	-0.0972715	-0.144526	-0.195379
CCNA_01202	membrane alanine aminopeptidase	-4.45841e-05	0.050292	-0.059179	0.00473097	0.0379894	0.0390508	0.0203546	-0.0896812	-0.0409274	0.0245581	-0.0425328	-0.0773271	-0.0655001	-0.015939	-0.00414652
CCNA_01203	TonB-dependent receptor	-0.00609117	-0.00560066	0.0132151	-0.0507895	-0.00130305	-0.0438966	-0.0790522	0.0209427	-0.121537	-0.0849501	-0.0371735	-0.149893	0.117999	-0.104063	-0.100984
CCNA_01204	UDP-glucuronate decarboxylase family protein	0.0585371	-0.0250381	-0.0302057	-0.0173075	0.0372009	-0.0100175	-0.0326987	-0.062438	0.00420438	-0.222505	-0.0526362	0.065931	-0.126841	-0.0145377	0.0451158
CCNA_01205	ABC transporter ATP-binding protein	0.185068	-0.0108419	-0.174401	0.352646	0.123524	0.18679	0.118955	0.134556	0.00754882	0.142073	0.20234	0.176582	0.161952	0.341496	0.479477
CCNA_01206	ABC transporter permease protein	0.106972	-0.00908113	-0.103414	-0.00955468	0.0427575	-0.0236484	0.0965743	-0.0867319	-0.186964	0.0445742	0.0710773	0.00841093	0.102337	0.0176041	0.1624
CCNA_01207	two-component sensor histidine kinase	-0.0568358	0.00303179	0.0639982	-0.00293739	-0.0338962	-0.0406055	-0.0198237	-0.0725368	-0.0944083	-0.0212095	-0.0654222	-0.149129	0.0697661	-0.0966145	-0.0680404
CCNA_01208	two-component response regulator	0.0719886	0.0532216	-0.125204	0.139097	0.234281	0.205413	0.274944	0.313421	0.19648	0.125672	0.207225	0.121036	0.52327	0.426503	0.280488
CCNA_01209	L-lactate dehydrogenase	-0.120207	-0.0194821	0.138887	0.0411524	0.0888393	0.0829004	0.0622612	0.0512341	0.17045	-0.0284643	0.069035	0.153636	0.296184	0.6414	-0.0158297
CCNA_01210	nucleotidyltransferase family protein	0.020418	0.0699512	-0.0896029	0.6848	0.690557	0.663394	1.40112	1.75852	1.57339	1.42028	1.78385	1.81399	-0.00485719	-0.108534	-0.350941
CCNA_01212	dATP pyrophosphohydrolase	0.0192874	-0.0177817	0.0143063	0.588147	0.622107	0.579852	1.05896	1.18161	0.920484	1.76867	1.86443	1.74987	0.932512	0.378623	0.320812
CCNA_01213	YjgP/YjgQ family membrane permease	-0.0580762	0.173259	-0.124571	0.115914	-0.113099	-0.259846	0.570748	0.829165	0.609421	1.02171	1.18254	1.42419	0.301889	-0.746998	0.506186
CCNA_01214	YjgP/YjgQ family membrane permease	0.0176469	0.00821286	-0.0165266	0.494318	0.55957	0.500762	0.736824	1.0508	1.1037	1.22247	1.3787	1.38059	0.326972	0.235982	-0.00179401
CCNA_01215	histidine triad (HIT) hydrolase	0.00548254	-0.116187	0.10236	0.254156	0.18119	0.275658	0.456945	0.535495	0.365721	0.620095	0.67396	0.433506	0.271123	0.283698	0.138774
CCNA_01216	phosphohydrolase, Icc family	0.0840793	-0.0816461	0.000548621	0.249897	0.364752	0.264355	0.484475	0.414616	0.340871	0.777408	0.549221	0.185857	-0.0300635	0.10122	0.220943
CCNA_01217	phosphatidylglycerophosphate synthase	0.00882401	0.0107382	-0.0196065	0.432636	0.510864	0.561247	0.135239	0.663736	0.400776	0.451727	0.573554	0.61609	-0.306308	0.100775	0.120096
CCNA_01219	putative cytosolic protein	0.164002	0.386231	-0.590777	0.33496	-0.277985	0.323148	0.231232	0.338834	0.410038	1.12316	1.50558	1.55515	-1.08445	-0.0280607	-1.64279
CCNA_01220	BioF-family ceramide biosynthesis protein CcbF	0.0556776	-0.0555234	0.00258325	0.611779	0.69542	0.714421	1.06922	1.16725	0.990348	1.88967	1.83124	1.83027	1.19479	0.714946	0.627353
CCNA_01221	acyl carrier protein	0.151158	-0.18969	0.0778941	0.335334	0.437069	0.499021	1.14202	0.756812	0.627745	1.66133	1.72094	1.59541	0.513024	0.338811	0.527772
CCNA_01222	NADH-ubiquinone oxidoreductase	-0.0254912	-0.00812762	0.0395895	0.369774	0.497614	0.532988	-0.168918	0.0428507	0.0216587	0.569298	0.277948	0.0153344	0.209372	0.202151	-0.000974226
CCNA_01223	acyl-CoA synthetase	-0.0147453	-0.0220251	0.0318394	0.549608	0.647594	0.538287	0.893271	0.903174	0.696779	1.7308	1.64461	1.58824	1.10672	0.60846	0.393838
CCNA_01224	O-antigen membrane transport protein	0.504898	-0.136707	-0.274093	-0.19114	-0.56707	-0.0572933	-1.17935	0.744143	0.409137	0.592602	0.243222	0.239558	-1.11117	-0.0734	0.914793
CCNA_01225	glycerophosphotransferase-related protein	-0.0312372	-0.0201702	0.00658094	0.135595	0.329708	0.137504	0.168486	0.204492	0.357193	0.0684077	0.17962	-0.0232031	-0.0966496	-0.0147904	-0.00335569
CCNA_01226	OstA family protein	0.0488106	0.0331535	-0.049832	0.356991	0.557791	0.301461	0.782283	0.998471	0.871619	1.17516	1.03657	1.01649	0.0999843	0.338318	0.139106
CCNA_01227	pyrimidine utilization protein A	0.0890289	-0.100767	0.00549884	-0.0698936	-0.136711	-0.00838108	-0.0164426	-0.298207	-0.106866	-0.0538083	-0.313409	-0.23213	-0.13268	0.104552	-0.109102
CCNA_01228	pyrazinamidase/nicotinamidase	-0.0030104	0.0725514	-0.0569446	0.508083	0.434807	0.527614	0.582977	0.707259	0.713065	0.460639	0.494156	0.494145	0.644282	0.803929	0.752512
CCNA_01229	2-hydroxychromene-2-carboxylate isomerase	-0.0645985	0.0328972	0.0414737	-0.0297024	-0.0990338	-0.0345976	-0.239502	-0.0240267	-0.113343	-0.23396	-0.176121	-0.167996	-0.00739897	0.216556	0.046671
CCNA_01230	arylsulfatase family protein	-0.0428302	0.0117737	0.0213431	-0.0725472	-0.104854	-0.068944	-0.200425	-0.277812	-0.128109	-0.247255	-0.283943	-0.262258	-0.0588134	0.0124756	-0.0782811
CCNA_01231	Sulfatase-modifying factor enzyme 1	0.00901716	-0.0709256	0.0697609	-0.02369	0.011455	-0.0750242	0.0784913	-0.105387	-0.00791871	-0.174829	0.0953839	-0.14889	0.106259	0.112589	0.105751
CCNA_01232	conserved hypothetical protein	-0.0520068	-0.00582125	0.0656459	-0.0442874	-0.103209	-0.0529605	-0.213245	-0.415328	-0.414203	-0.389111	-0.267548	-0.456776	0.0551476	-0.234363	-0.229658
CCNA_01233	haloalkane dehalogenase	-0.109579	0.0467508	0.0546885	0.000374317	-0.0762574	-0.102131	-0.164974	-0.0333365	-0.0450673	-0.0847003	0.000954564	-0.033473	-0.0481856	0.106067	-0.127067
CCNA_01234	metal-dependent hydrolase	0.0182052	0.0257369	-0.0274781	-0.0549391	0.0210664	0.000665347	0.060452	0.114274	0.0745463	0.054618	-0.00733424	0.0329757	0.0920215	0.0148588	-0.0438671
CCNA_01235	AcrR-family transcriptional regulator	-0.0631113	0.162551	-0.101699	-0.11006	0.0640335	0.0709348	-0.243465	0.0887563	0.188584	-0.128849	-0.117417	-0.0220376	-0.203706	-0.134557	-0.00261905
CCNA_01236	general stress protein GsiB	0.0760465	-0.336566	0.251439	-0.512201	-0.200589	-0.0558653	-0.74043	-0.321354	-0.668376	-0.825713	-1.23785	-0.482186	-0.00180838	0.351328	-0.0463306
CCNA_01237	hypothetical protein	-0.0456416	0.233007	-0.176403	0.292719	0.526963	0.32553	0.0407489	0.466726	0.296522	0.0373111	-0.221782	0.256991	0.381854	0.196721	0.721576
CCNA_01238	EF-hand domain protein	0.0227059	-0.0726401	0.0299139	0.171222	-0.122564	-0.268	0.123376	0.175946	-0.190001	0.192653	0.0307151	0.00827408	0.154832	-0.0893683	-0.797244
CCNA_01239	two-component sensor histidine kinase	0.0787225	0.00160436	-0.055557	-0.146821	0.0300992	-0.164079	-0.408337	0.083729	-0.16769	-0.321027	-0.330092	-0.349626	-0.119845	-0.167116	-0.14168
CCNA_01240	two-component response regulator	0.00890835	0.0360465	-0.0475174	-0.167062	-0.125968	-0.154791	-0.201187	-0.116417	-0.255854	-0.158437	-0.184699	-0.117475	-0.0112151	0.0325811	0.0452173
CCNA_01241	Zn-dependent hydrolase, glyoxalase II family	0.0903647	-0.161135	0.0594808	-0.00892254	-0.0814855	-0.194934	0.0967844	-0.000967459	-0.101341	-0.0709201	-0.0370851	-0.0338625	-0.0805146	0.170404	-0.22913
CCNA_01242	amino acid permease	-0.0683813	0.0340721	0.0490015	0.0435132	0.102169	0.0200049	0.375767	0.859244	0.668301	0.378806	0.4284	0.237119	1.01865	0.349803	0.337275
CCNA_01243	ATP-dependent helicase hrpB	0.0666246	-0.0145655	-0.0509316	-0.0677521	-0.101853	-0.15406	-0.357863	-0.261767	-0.208409	-0.186475	-0.189701	-0.274395	0.055171	0.211912	-0.038288
CCNA_01244	hypothetical protein	0.129579	-0.0771584	-0.0629192	-0.159947	-0.129142	-0.159493	-0.218606	-0.440141	-0.206161	-0.243345	-0.248573	-0.0916389	-0.400963	-0.0855359	-0.815182
CCNA_01245	23S rRNA methyltransferase	0.0311707	0.0426234	-0.0671211	-0.103213	-0.0937638	-0.0877359	-0.307694	-0.106359	-0.301211	-0.411141	-0.285549	-0.293303	-0.124824	0.287958	0.152296
CCNA_01246	methyltransferase	0.0896067	-0.00742918	-0.0689471	0.00549109	-0.101412	0.102795	-0.0492242	0.140608	0.189905	-0.0951038	-0.0503337	0.181645	-0.357442	0.313068	0.0604551
CCNA_01247	CESA-like glycosyltransferase	0.018607	0.0486483	-0.0432068	0.0219898	-0.0242719	-0.0130342	-0.138621	-0.166953	-0.0407241	-0.0431095	-0.109421	-0.140028	0.226422	0.421929	0.0383608
CCNA_01248	TetR-family transcriptional regulator	-0.0791257	0.106635	-0.0114882	0.113147	0.0945617	0.144235	0.320735	0.239343	0.226313	0.388713	0.355522	0.184056	0.554062	0.540139	0.257284
CCNA_01249	ABC-transporter substrate binding protein	0.0286807	0.0807935	-0.0944015	-0.0564646	-0.228709	-0.208337	-0.420319	-0.649834	-0.532708	-0.614957	-0.653784	-0.528573	-0.0761173	0.297198	-0.191789
CCNA_01250	FecCD-family transporter protein	-0.0324249	0.177974	-0.128285	0.00419299	-0.134035	0.0612421	-0.269474	-0.582842	-0.382568	-0.718317	-0.269377	-1.17668	-0.0972805	0.125173	0.194876
CCNA_01251	FepC-type transporter protein	0.371703	-0.144224	-0.201512	0.0102213	-0.191973	-0.0410562	-0.428731	-0.299949	-0.300925	-0.384364	-0.308051	-0.809138	0.389429	0.212077	-0.316228
CCNA_01252	soluble lytic murein transglycosylase SdpA	-0.0106322	-0.0151299	0.0321751	0.0371584	0.000215648	-0.0254866	-0.159103	-0.122608	-0.0879959	-0.202061	-0.130757	-0.222292	-0.283214	0.112519	-0.0585313
CCNA_01256	hypothetical protein	-0.0473751	0.189824	-0.113618	0.0645549	0.0433226	0.00432145	-0.063296	-0.0169379	-0.0263908	0.176846	0.0303627	0.1901	0.0754976	0.111069	0.154739
CCNA_01257	conserved hypothetical membrane protein	0.056245	0.00285531	-0.0501287	-0.16898	-0.0152833	-0.0522556	0.0543878	0.0444325	-0.0229992	0.0560933	-0.0153558	0.221767	-0.0762439	-0.0176654	-0.0673224
CCNA_01258	conserved hypothetical membrane protein	-0.0876682	0.237695	-0.159907	0.0457308	0.062708	-0.126167	-0.228269	-0.0188328	-0.356439	0.0477219	-0.0167368	-0.074375	-0.0664498	0.101683	0.232648
CCNA_01259	class II aldolase and Adducin protein	0.00432993	0.00229544	0.000869879	0.0557744	0.0429488	0.00100302	0.050321	0.15133	-0.0343719	0.0964199	0.0420081	0.0305151	0.076376	0.164287	0.00262566
CCNA_01260	hypothetical protein	-0.0143685	0.0162275	0.00336726	0.285685	0.299797	0.2694	0.354269	0.351802	0.301013	0.429947	0.265452	0.277657	0.414261	0.421494	0.339173
CCNA_01261	periplasmic multidrug efflux lipoprotein precursor	0.0435811	0.0202578	-0.0589338	-0.0433751	-0.0431102	-0.0624014	0.028733	-0.0996766	-0.00450752	0.154722	0.0501654	0.0564854	-0.123705	-0.0419864	-0.273728
CCNA_01262	cation/multidrug efflux pump, AcrB family	0.065191	-0.000586994	-0.0728098	-0.0596395	0.0586587	0.0313934	0.0277848	0.0344934	-0.0585552	0.00742851	-0.0708344	-0.0613558	0.0816137	0.206718	0.0215024
CCNA_01263	pyruvate dehydrogenase E1 component	0.00206454	-0.0200233	0.0302371	-0.039978	-0.0677678	-0.0157019	-0.0243914	-0.0423019	-0.131951	-0.0666157	-0.0498974	-0.135934	0.0506254	0.00675583	-0.0430681
CCNA_01266	NTF2 superfamily protein	0.0235433	0.137987	-0.14397	0.0699262	0.141818	0.0293806	-0.0974974	0.274535	0.119265	0.0113454	-0.432597	-0.197976	0.691191	0.37942	0.723578
CCNA_01267	NTF2 superfamily protein	0.0265905	-0.0648234	0.0696624	-0.106408	-0.0456332	0.0253435	-0.0228262	0.106854	0.026751	0.0115372	-0.0578003	-0.0423089	0.177627	0.0874725	-0.0704754
CCNA_01268	cytochrome c	-0.0504082	-0.144485	0.198145	-0.0948072	0.226772	0.0035326	0.427181	0.28851	0.462543	0.159225	0.274561	0.0273336	0.645258	0.604184	0.148018
CCNA_01269	GcrA superfamily protein	-0.00579217	-0.0980713	0.118068	-0.028476	-0.0559488	0.0290425	-0.0737043	-0.243686	-0.0413648	-0.112479	-0.0466088	0.00364207	-0.536095	-0.705873	-0.561096
CCNA_01270	hypothetical protein	-0.0508102	0.295909	-0.228359	0.311768	0.560852	0.458885	0.76622	0.15265	0.21696	0.285665	0.838774	0.749363	1.2094	-0.0186865	0.379254
CCNA_01271	MarR-family transcriptional regulator	0.0033106	-0.00732069	0.0216697	-0.0175586	-0.0664269	-0.00829878	-0.0844694	-0.204521	-0.222209	-0.176537	-0.0409251	-0.119004	-0.10308	-0.110425	-0.232438
CCNA_01272	peptidyl-tRNA hydrolase family protein ArfB	-0.0409744	-0.176709	0.208283	0.055376	0.0156718	0.210365	0.0554421	0.0626559	0.34794	0.385057	0.106336	0.348747	0.0453765	0.240394	0.259534
CCNA_01273	YaiI-family protein	0.096666	0.0823567	-0.165292	0.0290973	-0.0521206	-0.0337436	-0.281163	-0.217673	-0.357772	-0.0925722	-0.40297	-0.457068	0.019832	-0.0528748	0.0952679
CCNA_01274	piperideine-6-carboxylate dehydrogenase	-0.0397789	0.0143822	0.037779	-0.00457057	-0.0915133	-0.0520381	-0.129159	0.0118908	-0.064633	-0.136904	-0.19578	-0.0537381	0.0218352	0.131819	-0.0558868
CCNA_01275	bifunctional 5,10-methylene-tetrahydrofolate dehydrogenase/ 5,10-methylene-tetrahydrofolate cyclohydrolase	-0.307471	-0.415337	0.936616	-0.634921	-0.628455	-1.48616	-2.58681	-4.63969	-0.637827	-0.694151	-0.649432	0.962253	-2.83789	0.0608993	0.357235
CCNA_01276	cytochrome c5	-0.102475	0.129121	-0.000293016	0.128206	0.0732666	0.0985465	0.303352	0.136063	0.142598	-0.010758	-0.0792699	0.0545533	0.233709	0.255828	0.337843
CCNA_01277	FAD-linked oxidoreductase	0.0788827	0.0422916	-0.117291	0.0162062	0.0349448	0.0290356	-0.169438	-0.0481029	0.0876184	0.0102394	-0.0871903	-0.0304525	0.013497	0.0320974	-0.415899
CCNA_01278	hypothetical protein	0.0408309	0.109502	-0.117983	0.0308473	0.0501375	0.0410372	0.0336575	0.179847	0.147706	-0.127839	0.127778	0.157745	-0.0156577	-0.0203883	-0.12644
CCNA_01279	inorganic polyphosphate/ATP-NAD kinase	0.353603	-0.277444	-0.115393	-0.0576244	0.0985909	0.0136238	-0.173548	-0.188817	-0.319259	0.0622117	0.0984446	0.0213778	-0.0623788	-0.142424	-0.405943
CCNA_01280	cell development regulator SpmY	0.139815	-0.492729	0.218726	-0.628379	-0.640501	-0.717444	-1.69086	-1.38947	-1.23715	-1.48131	-1.65972	-1.44864	-1.47098	-0.721101	-0.791971
CCNA_01281	glycerol kinase	0.0131141	0.0495166	-0.0620461	0.112098	0.245339	0.0466255	0.115418	0.225811	0.236411	0.099987	-0.161266	0.00122089	0.107774	0.13336	0.0990601
CCNA_01282	gluconolactonase	-0.080601	0.0366111	0.0533844	-0.0447745	0.00332902	-0.0493001	-0.00156783	0.0743069	-0.048751	0.0992466	-0.0700862	0.0340263	0.169271	0.0681423	0.0343249
CCNA_01283	NADP-dependent aldose oxidoreductase	-0.0869555	0.0530809	0.0379551	0.0769157	0.0479647	0.0594768	0.0106139	-0.0382655	-0.106985	0.0652781	-0.00131158	0.066281	0.316291	0.148178	0.187677
CCNA_01284	dienelactone hydrolase family protein	0.0658054	-0.104525	0.0135687	0.0715593	0.0648381	0.0815102	0.152648	0.22413	0.0467513	-0.00635801	-0.0717223	-0.165323	0.152625	0.205385	0.0785225
CCNA_01285	proline iminopeptidase	0.153576	-0.0767469	-0.0804464	-0.0457248	0.0642564	-0.00434744	-0.0959874	-0.204304	-0.202942	0.027094	-0.226911	-0.185652	-0.0943766	0.0295285	0.099922
CCNA_01286	hypothetical protein	0.147325	0.445533	-0.64033	2.45243	2.53845	2.73215	2.89474	3.28518	3.6489	2.91366	3.13119	2.88963	2.59561	2.59946	2.26238
CCNA_01287	epoxide hydrolase	-0.0603998	0.0757416	-0.00255241	-0.0446807	-0.0549102	-0.0442862	-0.105436	-0.116609	-0.0623729	-0.00197468	-0.0398025	0.00267711	-0.0877571	-0.101573	-0.00717035
CCNA_01288	multidrug resistance transporter, Bcr family	-0.0613528	-0.0271471	0.10518	0.0212416	0.00692704	0.0295855	-0.0270903	-0.0114326	-0.0102962	0.0652784	-0.0427893	0.0311574	-0.0170767	-0.0179175	-0.0372621
CCNA_01289	conserved hypothetical membrane protein	-0.0325981	0.0353468	0.00954699	-0.125021	-0.0614476	-0.050871	-0.137037	-0.0295951	-0.212976	0.0536384	-0.138846	-0.238259	-0.0988559	-0.0741641	-0.158143
CCNA_01290	hypothetical protein	0.0796891	0.0130376	-0.0891722	0.0580972	-0.0478094	-0.0608978	-0.0777316	-0.048011	-0.0112654	0.00572136	0.0610823	-0.133414	-0.0788142	-0.0468057	-0.202303
CCNA_01291	phosphotransferase family protein	0.0304315	-0.0946912	0.077403	-0.000681565	-0.0283357	-0.106859	-0.136877	-0.35592	0.0765984	-0.106827	-0.196462	0.00892934	-0.0456478	-0.318817	0.11587
CCNA_01295	TerC-family membrane protein	0.0830902	-0.0365238	-0.0347287	0.151746	0.129843	0.252536	0.448224	0.514959	0.275887	0.318347	0.27339	0.330879	0.403821	0.303707	0.452315
CCNA_01296	stalk-specific protein X	0.029928	-0.0503126	0.0246043	0.0213315	0.0253476	0.0399814	-0.148577	-0.182573	-0.128618	-0.0778681	-0.170471	-0.0369378	-0.058028	-0.0652906	0.159353
CCNA_01299	OmdA-family protein	0.0650776	-0.0567867	-0.00131689	0.0582548	0.107978	0.0563164	0.0505502	0.0627979	0.0221243	0.0903541	-0.151797	-0.0884446	0.0425467	0.0149963	-0.0258176
CCNA_01301	NAD-dependent formate dehydrogenase alpha subunit	-0.0916007	-0.0340752	0.11802	-0.124029	0.00920536	-0.0884196	-0.0524526	0.0397442	-0.109018	-0.00245797	-0.028806	-0.0717362	-0.161267	-0.159586	-0.218288
CCNA_01302	acetyltransferase domain protein	0.0549707	-0.0390873	-0.0123464	-0.0522846	-0.0562415	-0.0423657	-0.240259	-0.247213	-0.114011	-0.161563	-0.174331	-0.191706	-0.0584315	-0.165165	-0.359324
CCNA_01303	conserved hypothetical protein	0.0441371	0.000907204	-0.0374185	-0.114681	-0.0704179	-0.0489177	-0.46136	-0.270198	-0.272928	-0.180802	-0.0161016	-0.0084446	0.155305	-0.127761	-0.109486
CCNA_01334	ABC2-family membrane transporter	-0.0714825	0.0581351	0.0366361	-0.0763566	0.265476	0.137838	-0.234292	0.559748	-0.257911	-0.449369	0.146038	-0.508192	-0.342904	0.347629	-0.047826
CCNA_01335	ABC-type multidrug transport system, ATPase component	-0.0269937	0.0685153	-0.0260638	0.0254963	0.0483707	-0.0858701	0.00948077	-0.241032	0.0588954	-0.043675	0.286342	-0.424734	-0.306013	-0.357346	-0.1231
CCNA_01336	phosphodiesterase I/nucleotide pyrophosphatase	-0.0276427	0.0185528	0.0302253	0.0469537	0.0355657	-0.0167065	0.108818	0.0697571	0.0264076	0.0519673	0.0381519	0.0513815	-0.0238223	-0.0414864	-0.102911
CCNA_01337	GMC family oxidoreductase	0.00834298	-0.000789274	0.00187902	0.0370102	0.0312098	0.0393355	0.0410935	0.0558469	0.0178491	0.0691207	-0.0317354	0.0302238	-0.0177978	0.0564314	-0.117661
CCNA_01338	glyoxalase family protein	0.0763055	-0.0152211	-0.0549374	0.14432	0.0414026	0.0612456	0.239242	0.313509	0.299646	0.284182	0.357687	0.376207	0.162445	0.202491	0.086802
CCNA_01339	ArsR-family transcriptional regulator	0.0706445	0.0949524	-0.146015	-0.0695187	-0.202466	-0.101199	0.0593061	0.126634	-0.0954792	0.214176	0.194718	0.346331	0.00361653	-0.244716	0.000601929
CCNA_01340	major facilitator superfamily transporter	-0.013579	-0.0593598	0.0965585	0.0951184	0.185303	0.14591	0.0626933	0.0709716	0.114849	-0.100102	0.185966	0.144563	0.168662	0.0627297	-0.0538126
CCNA_01341	DegP/HtrA-family serine protease	-0.0224339	-0.00625527	0.0360516	-0.0597306	-0.0762752	-0.056971	-0.0225099	0.0105775	0.064671	0.0486106	-0.0249385	-0.0264742	-0.0483518	-0.0437767	-0.121988
CCNA_01342	recombination factor protein RarA	-0.0460766	-0.106856	0.144626	-0.0562694	-0.0745938	-0.0457729	-0.108111	-0.0733548	-0.111983	-0.30855	-0.152674	-0.116051	-0.0642637	-0.100392	-0.0702297
CCNA_01343	ribosomal large subunit pseudouridine synthase C	0.00601109	0.0398116	-0.0523846	-4.62604e-05	0.0379569	0.0452471	-0.0874887	0.0354609	-0.0334635	0.0418286	-0.0174465	-0.0385397	0.043869	0.0908241	0.0285474
CCNA_01344	hypothetical protein	-0.00625533	0.0784818	-0.0578733	-0.0793924	0.0749109	-0.0651375	0.204852	0.422248	0.151624	-0.0913658	0.0539073	0.157555	0.00382229	0.0248575	-0.306922
CCNA_01345	short chain dehydrogenase	-0.0330263	-0.0278241	0.0700138	-0.0958729	-0.200161	-0.173321	-0.160155	-0.0121069	-0.0373867	-0.229282	-0.15503	-0.50214	-0.173469	-0.188278	-0.368064
CCNA_01346	outer membrane protein	-0.0236299	-0.124978	0.13123	0.061864	0.130942	0.171625	0.0918688	0.186339	0.0335278	0.193646	0.244844	0.0736556	0.177007	0.060759	0.105966
CCNA_01347	conserved hypothetical protein	0.0707754	-0.0430193	-0.0203502	-0.115528	0.0444703	-0.0818099	0.0318418	-0.0979035	0.00823164	-0.0735095	-0.0387971	-0.100523	-0.396065	-0.171873	-0.0620304
CCNA_01348	hypothetical protein	-0.0264356	-0.0192662	0.0597218	-0.288556	-0.15618	-0.232226	-0.316984	-0.432835	-0.283899	-0.138643	0.0723272	-0.113834	-0.442157	-0.263814	-0.623891
CCNA_01351	two-component response regulator protein	0.0221975	-0.0211513	-0.000709267	0.0893698	-0.13509	-0.22301	0.0549908	0.170841	-0.00432744	-0.0554666	-0.0254987	0.296563	0.489955	-0.0451066	-0.102988
CCNA_01352	two component sensor histidine kinase	0.0501841	-0.127892	0.0638984	-0.13615	-0.129675	-0.0807459	-0.197548	-0.0762349	-0.0635047	-0.144809	-0.000391391	-0.115272	0.130711	-0.0535104	0.0643334
CCNA_01353	myo-inositol-hexaphosphate 3-phosphohydrolase	0.0370484	-0.0358053	0.0108284	-0.0307305	-0.0130667	0.00427231	0.0559963	0.0532201	0.0207719	0.0308265	0.10691	0.073058	0.0555506	0.00872975	-0.0373155
CCNA_01354	myo-inositol 2-dehydrogenase IdhA	0.0955889	-0.0185702	-0.0993095	0.0563417	0.146815	0.0185701	0.0359348	0.068869	0.11312	0.200847	0.229237	-0.258932	-0.102947	-0.331621	-0.215196
CCNA_01355	transcriptional regulator IolR	0.0216933	-0.0983953	0.0749233	0.0853876	-0.0411182	0.0363141	0.0660389	0.212667	0.0866793	0.0225503	0.15323	0.0714658	0.0614662	-0.268493	-0.116835
CCNA_01356	5-dehydro-2-deoxygluconokinase IolC	-0.127028	0.0905908	0.0325679	0.172313	0.155248	0.190597	0.0322937	0.189231	0.14354	0.173482	0.13242	0.286056	0.228064	0.229364	0.421975
CCNA_01357	myo-inositol catabolism protein IolD	-0.053516	0.0678959	-0.00838178	0.034536	0.0298599	-0.0509926	-0.173725	0.0975874	-0.0626571	0.0690499	0.01286	0.11129	0.021823	0.0179742	-0.0222429
CCNA_01358	myo-inositol catabolism protein IolE	0.0170878	0.0259557	-0.0455821	-0.0360493	-0.0688457	-0.157606	-0.239494	-0.323693	-0.220763	-0.309066	-0.184347	-0.320437	0.0524971	-0.0243547	-0.049034
CCNA_01359	myo-inositol catabolism protein IolB	0.00255994	0.0610829	-0.0693289	0.0246452	0.0628262	-0.015441	0.019988	-0.0291486	-0.0210724	0.0444246	-0.00725995	0.0441848	0.0798976	0.1755	-0.0141446
CCNA_01360	malonate-semialdehyde dehydrogenase IolA	0.107102	-0.150676	0.0415231	-0.0548788	-0.0881901	-0.121881	0.0480956	0.113363	0.0596855	-0.0411119	-0.126002	0.0238457	-0.281802	-0.345074	-0.266924
CCNA_01361	PepSY superfamily protein	-0.0674299	0.000796795	0.089996	0.199101	0.0877252	0.118825	0.211174	0.235526	0.178216	0.241994	0.278798	0.235692	-0.0986687	0.0801731	0.0721382
CCNA_01362	two-component response regulator UrpR	-0.123856	0.069152	0.0692462	0.0321166	0.0396955	0.0107214	-0.00995111	0.0620396	0.076983	-0.0620179	0.0211666	0.0162258	0.064661	0.0529104	-0.125301
CCNA_01363	two-component sensor histidine kinase UrpS	0.0933094	0.0120869	-0.0977634	0.0409581	0.118201	-0.00508064	-0.0916688	-0.00905373	-0.0529119	-0.0627401	0.000954564	0.0365905	-0.0204127	0.225698	-0.360226
CCNA_01364	tRNA dihydrouridine(20/20a) synthase	0.0067927	0.045472	-0.0413135	-0.0318588	0.0755506	-0.110253	-0.0573138	0.0468652	-0.0510056	-0.0214876	0.00754369	-0.057923	0.01932	0.135635	-0.160692
CCNA_01365	aspartyl protease perP	0.0594683	-0.107077	0.0454988	-0.0266513	0.0301717	0.0198316	0.14891	0.110928	0.0544382	0.011571	0.168383	0.142346	0.141679	0.290387	0.212819
CCNA_01367	nicotinate-nucleotide--dimethylbenzimidazole phosphoribosyltransferase	-0.0597093	-0.0134292	0.0513559	-0.0121772	-0.296707	-0.0898414	-0.370731	0.268257	-0.380502	-0.318579	-0.315743	-0.426624	-0.112208	-0.392217	-0.0461304
CCNA_01368	acyl-CoA dehydrogenase	0.0982849	-0.0649851	-0.0196102	0.064866	0.0749421	0.0412925	0.115917	0.0439626	-0.0237486	0.0841537	0.0995348	0.00797415	0.00612515	0.12226	-0.0129953
CCNA_01369	acyl-CoA dehydrogenase, short-chain specific	-0.055484	0.00642256	0.0617514	0.00481834	-0.0395204	0.0620306	0.244743	0.0188856	0.10926	0.0284602	0.0846524	0.0369242	-0.0958949	0.115492	0.105784
CCNA_01371	hypothetical protein	-0.00888377	0.0971226	-0.0649743	0.0712824	-0.0518819	-0.010082	-0.352586	-0.265173	-0.358182	-0.452742	-0.395539	-0.0712213	-0.295499	-0.271788	0.116157
CCNA_01372	lysine decarboxylase family	0.0127551	0.00114577	-0.00893495	-0.0196454	-0.0440837	-0.0460087	-0.159583	-0.214039	-0.145357	-0.160887	-0.101303	-0.171434	-0.0582064	-0.136633	-0.285445
CCNA_01373	hypothetical protein	-0.0204777	-0.0579475	0.0559053	-0.153381	-0.20839	-0.043648	-0.352576	0.355026	-0.116406	0.084017	0.0968184	-0.0357837	0.0326905	0.488424	0.196338
CCNA_01374	Fe-S cluster assembly ABC-type transport system, permease and ATPase components	-0.0452633	0.0711671	-0.0155203	-0.016739	-0.00719316	-0.0242005	-0.0930477	-0.0300573	-0.0920836	-0.028721	-0.0417805	-0.000897102	-0.0941846	-0.10143	-0.162277
CCNA_01375	lactoylglutathione lyase	-0.217147	0.318364	-0.0570332	-0.619952	-0.521665	-0.733948	-0.57778	0.0839571	-0.216685	1.14599	0.906633	1.49676	3.96621	4.32662	4.27964
CCNA_01376	glutathione S-transferase	-0.00896324	0.00155208	0.0187814	-0.0067374	-0.0279502	-0.0113024	0.0908045	0.0300678	0.12037	0.171759	0.140512	0.0163964	0.179649	0.123939	0.051771
CCNA_01377	hypothetical protein	-0.0241573	0.119507	-0.0872022	0.00567291	-0.161295	-0.262525	-0.0232538	-0.233027	-0.227648	0.0452426	0.0333997	-0.269663	-0.0417433	-0.141084	-0.0414033
CCNA_01378	protein-L-isoaspartate O-methyltransferase	0.0671812	-0.0133538	-0.0284984	0.00677147	0.21685	0.0474213	0.503957	0.632981	0.483236	0.0822938	0.537157	0.477634	1.62845	1.66325	1.41594
CCNA_01379	type I secretion outer membrane protein rsaFb	-0.155734	0.108784	0.0420547	-0.0157478	0.0820009	-0.00751315	-0.100739	0.123568	0.0810937	-0.308641	-0.109556	-0.063211	0.0212044	-0.218072	-0.160257
CCNA_01382	long-chain-fatty-acid--CoA ligase	-0.00562714	-0.00722172	0.00641573	-0.00800037	0.0116399	0.00166912	0.0266559	-0.0277321	-0.0519545	-0.0530639	0.0257913	0.0185616	0.0185305	0.0201508	0.0103529
CCNA_01383	hypothetical protein	0.0374235	-0.097079	0.0799366	-0.112564	-0.189301	0.0679924	-0.136769	-0.203014	0.0339565	-0.317081	-0.375549	-0.0488926	-0.148947	0.152189	-0.0795928
CCNA_01384	amidase family protein	0.0185407	0.0134123	-0.0386321	0.0596067	0.0702466	0.0644224	0.0568137	0.0547666	0.0320791	-0.0410741	0.00913267	-0.0604747	-0.0549179	-0.0528532	-0.00516116
CCNA_01385	rRNA methylase	-0.119219	0.0430204	0.0848079	0.0254222	-0.00421615	-0.0206966	-0.0472426	-0.0781907	-0.177176	-0.284476	-0.0603346	-0.0210947	0.0535733	0.0414402	-0.0200167
CCNA_01386	hypothetical protein	-0.0526763	0.0371289	0.0250599	0.162043	0.0972844	0.0952022	0.139132	0.196816	0.107342	0.208128	0.182042	0.236796	0.355332	0.30908	0.265173
CCNA_01387	tRNA (uracil-5-)-methyltransferase related protein	0.0943928	-0.15567	-0.00237508	-0.147645	-0.129206	-0.159044	0.0184357	-0.0395379	-0.110851	-0.0550531	0.189197	0.20002	0.0739959	0.178438	0.0490489
CCNA_01388	methyltransferase	-0.0358012	0.0477233	0.00238207	-0.0637535	-0.0628927	-0.0212749	-0.0989817	-0.185703	-0.094784	-0.202043	-0.128082	-0.156019	-0.263631	0.0413482	-0.0642447
CCNA_01389	acetyltransferase	-0.0407657	-0.0142944	0.0649509	-0.0444254	-0.150935	-0.104081	-0.160031	-0.233392	-0.175178	-0.170616	-0.137481	-0.114785	-0.155753	-0.0810993	-0.123901
CCNA_01390	RNA polymerase sigma factor	-0.0107647	0.00841089	0.0156747	0.0310255	0.0812988	0.075961	-0.0194038	-0.0584417	-0.0881379	0.0678997	0.017345	-0.038805	0.0837536	0.288161	0.0807358
CCNA_01391	radical SAM superfamily protein	0.00583085	0.0607083	-0.0593938	-0.0379354	-0.0465294	-0.00981548	-0.0406335	-0.0651007	-0.0998651	0.017987	0.0443312	-0.0859203	-0.0316092	0.0230586	0.0187909
CCNA_01393	soluble lytic murein transglycosylase SdpB	0.00256335	-0.0126611	0.0265208	0.0113524	0.0506052	0.0135276	0.0152294	-0.0747713	0.0333895	-0.135556	-0.136709	-0.157738	-0.14635	-0.0473001	-0.121182
CCNA_01396	tetratricopeptide repeat family protein TtpA	-0.0629281	0.00309073	0.061265	-0.0399106	-0.00354185	-0.0262305	-0.0928037	-0.117596	-0.0996158	-0.0723733	-0.0173942	-0.148324	0.14779	0.147431	0.130614
CCNA_01398	peptidyl-prolyl cis-trans isomerase	-0.16185	-0.0376786	0.225147	0.19511	0.113112	0.0552075	-0.200296	-0.0623056	-0.141828	-0.0277306	-0.358141	-0.0510693	0.13734	0.147738	0.115887
CCNA_01399	ammonium transporter/methylammonium transporter	-0.0103547	0.0584267	-0.0359244	0.146041	0.182676	0.184058	0.11517	0.230617	0.192962	0.0359481	0.075927	0.13246	0.416808	0.398387	0.402686
CCNA_01400	nitrogen regulatory protein GlnK	0.0293412	0.031199	-0.0458066	0.00417927	-0.129384	-0.116352	-0.102664	0.139304	-0.322661	0.0624756	0.0486304	0.000950506	-0.383589	0.00158479	-0.216868
CCNA_01405	GIY-YIG domain protein	0.00727743	-0.0309215	0.0398048	-0.0429392	-0.0489988	-0.0789717	-0.0890163	0.115845	0.0762016	0.0965749	0.0977197	0.0768703	0.0157028	0.100748	0.0405076
CCNA_01406	metal-dependent hydrolase	0.0367951	-0.0414103	0.0119579	-0.0530095	-0.0591377	-0.0958528	-0.0396244	-0.0426029	-0.0218446	-0.0153046	-0.0634256	-0.0234675	0.0594998	-0.046346	0.00507498
CCNA_01407	DNA-binding transcriptional regulator, AcrR family	-0.0114111	0.0549058	-0.0300969	-0.134258	-0.0324069	-0.0910527	-0.117006	-0.211093	-0.179651	-0.117685	-0.305571	-0.120529	0.280896	-0.304323	0.0579821
CCNA_01408	phosphohydrolase, MutT/nudix family	-0.0617851	0.248915	-0.175688	-0.211896	-0.15817	-0.244484	-0.293258	-0.0769592	0.279263	0.260081	-0.342542	0.112931	-0.0306945	-0.331041	-0.310507
CCNA_01410	CzcO-family flavin monooxygenase	0.00588908	-0.0279281	0.0356851	-0.0104086	-0.0257203	-0.0844047	-0.0290269	-0.0211151	-0.00702254	0.125892	0.044821	-0.10615	0.0610262	-0.215898	-0.00766501
CCNA_01412	acyl-CoA dehydrogenase, short-chain specific	0.0277371	-0.0438095	0.0380235	-0.0120015	-0.0624101	-0.0566393	0.212688	0.153427	0.0892229	0.138512	0.0882295	-0.00585767	-0.128504	-0.520792	-0.460707
CCNA_01413	histidine phosphatase family protein	-0.0462473	0.0658055	0.00174019	0.00588061	-0.0597824	-0.0812685	-0.199215	-0.0318979	-0.176917	-0.0602023	-0.024474	0.0671441	-0.130418	-0.0288115	-0.20596
CCNA_01414	3-hydroxyisobutyryl-CoA hydrolase	0.0156723	0.0135527	-0.00904646	-0.0900586	-0.124677	-0.114742	-0.223594	-0.248154	-0.231323	-0.131944	-0.427869	-0.353847	-0.364655	-0.303174	-0.294794
CCNA_01415	methyltransferase	0.00716648	0.0180639	-0.0008048	0.0879604	0.135419	0.130065	0.0530335	0.182495	0.13704	0.118468	0.249364	0.178808	0.0544074	0.160906	0.271717
CCNA_01416	3-hydroxyisobutyrate dehydrogenase	0.0242766	0.0242852	-0.0295813	0.183735	0.128833	0.127012	0.210426	0.171313	0.0923933	0.0325659	0.0665261	0.0428169	-0.0232328	-0.23638	0.135202
CCNA_01417	5-aminolevulinic acid synthase	0.038467	-0.174776	0.16777	0.0835716	-0.116007	-0.140563	-0.049213	0.171762	0.166639	-0.0279918	0.204533	0.162907	-0.143969	-0.0527996	0.0285726
CCNA_01418	ROS/MUCR transcriptional regulator	-0.0108271	0.00928787	0.015003	-0.0627535	0.0152458	-0.0621087	-0.0370815	0.0624697	0.0397767	0.0523538	0.119102	0.309862	0.194596	0.231117	0.329262
CCNA_01419	serine hydroxymethyltransferase	-0.0111111	-0.0644115	0.0852008	0.118987	0.0468936	0.0646709	0.129209	0.114352	0.049538	0.22322	0.288306	0.210593	0.076157	0.0243961	-0.0406509
CCNA_01420	NrdR family transcriptional regulator	-0.0360816	-0.00836476	0.0588999	-0.234691	-0.306948	-0.243892	-0.508768	-0.112241	-0.202222	-0.185325	-0.65348	-0.00831071	-0.537983	-0.477925	-0.821676
CCNA_01421	6,7-dimethyl-8-ribityllumazine synthase	-0.00716185	0.206562	-0.205394	-0.41185	-0.145794	-0.520344	-0.277917	0.205583	-0.699272	0.0583359	0.0546177	-0.114951	-0.470055	0.222303	-1.33505
CCNA_01424	hypothetical protein	-0.0296316	0.0529581	-0.0074617	0.0380166	-0.0380633	-0.147399	-0.039312	0.155872	-0.0518696	0.119078	0.0981562	-0.0310155	-0.00534903	-0.111983	-0.0212179
CCNA_01425	K(+)-insensitive pyrophosphate energized proton pump	-0.000348021	0.0138518	-0.000270322	0.0218996	0.00500626	0.00571598	0.0252834	0.0252383	0.0313381	0.0928958	0.0399562	0.0958231	-0.0190446	-0.0601243	-0.0495137
CCNA_01427	beta-barrel assembly machine (BAM) protein BamE	-0.0200496	0.0881102	-0.0545816	-0.695145	-0.744632	-0.420809	-1.14687	-0.537044	-0.706943	-1.84153	-1.79423	-2.05516	-1.84503	-1.07097	-1.25888
CCNA_01429	ubiquinol-cytochrome C reductase chaperone	-0.0129746	-0.00474663	0.0283826	0.053068	-0.0140603	0.0320293	0.107737	0.170179	-0.042347	0.075973	0.0395946	0.0695839	0.176799	-0.0897495	-0.217408
CCNA_01430	hypothetical protein	-0.25591	0.0925634	0.167104	-0.443085	-0.687737	-0.944225	-1.36515	-1.28428	-1.62028	-1.56514	-1.46604	-1.3368	-1.20973	-0.979969	-0.995288
CCNA_01434	MerR-family transcriptional regulator	-0.00853128	-0.0755378	0.0841604	0.31849	0.258795	0.214614	0.280212	0.299659	0.23102	0.175361	0.248927	0.314771	0.413524	0.0420381	0.0656913
CCNA_01435	conserved hypothetical protein	-0.0182691	0.0441777	-0.0162571	0.0477391	-0.0950746	0.171897	0.184159	0.482974	0.286658	0.310015	0.235911	-0.119927	0.0627854	-0.0687321	0.218392
CCNA_01437	transglycosylase associated protein	0.0493837	0.00456311	-0.0441912	0.0863992	0.0503641	0.112999	-0.0669169	0.0842708	-0.00408708	-0.140313	0.0438607	0.0202788	0.0522233	-0.118548	-0.14157
CCNA_01438	cytochrome oxidase assembly protein	-0.059148	-0.0165629	0.087625	0.00480851	0.0123542	0.0443839	0.0176407	0.227298	0.0843598	0.0634468	0.0998944	0.306223	-0.253636	-0.0398933	-0.0703868
CCNA_01439	PhoX-family secreted phosphatase	-0.0189349	0.0552695	-0.0284851	0.0155361	-0.00681594	0.00938738	0.0288699	0.0169182	0.0395647	-0.0413996	0.0880833	0.0581917	0.00333823	0.0177828	-0.0699627
CCNA_01441	SSU ribosomal protein S9P	-0.482763	0.70089	-0.306302	-0.221085	-0.731696	-1.40251	-1.12675	-0.854529	-0.991248	-1.39385	-0.222753	0.620676	-0.805309	-2.3743	-2.24196
CCNA_01442	N-acetyl-gamma-glutamyl-phosphate reductase	-0.0307968	0.0100528	0.0288273	-0.0893452	-0.0460298	-0.00621074	-0.05368	-0.0584598	-0.0570042	0.0200876	-0.0852085	0.0888793	-0.0977974	-0.375298	-0.210597
CCNA_01443	YiijF-family protein	-0.0282982	-0.0767827	0.0984355	-0.0106091	0.0143972	0.0773542	0.0955842	0.0586461	-0.0255342	0.274855	0.0758786	0.0557293	0.090221	-0.0756466	-0.283299
CCNA_01444	poly(3-hydroxyalkanoate) polymerase	0.316526	-0.0531558	-0.218559	-0.268398	-0.0814593	-0.199884	-0.755507	-0.744939	0.00208631	-0.362759	-1.05955	-0.296251	0.53164	1.13314	1.03924
CCNA_01445	hypothetical protein	0.76864	-0.419739	-0.345713	-0.140573	-0.25124	-0.233005	0.934663	1.01321	0.833273	0.338642	0.683942	0.589414	-1.47883	-0.279752	-0.22528
CCNA_01446	LL-diaminopimelate aminotransferase	-0.02248	-0.0365761	0.0641059	0.0787409	0.140999	0.0550672	0.032671	0.150749	0.152265	0.00524696	0.191917	0.174811	0.207072	0.354708	0.297345
CCNA_01448	fructose-1,6-bisphosphatase, class II	0.0355849	-0.0430287	0.0271384	0.0877701	0.0448008	0.0532874	0.0991623	0.0968658	0.116332	0.298352	0.386607	0.548913	0.543239	0.416054	0.349851
CCNA_01449	fructose-1,6-bisphosphatase, FIG superfamily	-0.0377028	0.0652062	-0.0140414	0.0482207	0.0005256	0.0374978	0.115804	0.0915681	0.10583	0.421504	0.532235	0.384665	0.281372	0.317532	0.160361
CCNA_01451	cold shock protein cspD	0.120472	0.042018	-0.161878	0.369814	0.507351	0.39766	0.340131	0.71635	0.557904	0.394289	0.431305	0.61713	0.563067	0.62153	0.264423
CCNA_01452	conserved hypothetical protein	0.00649626	0.0389794	-0.0225592	-0.131959	-0.0497512	-0.100792	-0.00209249	-0.0108747	-7.66529e-06	-0.0836084	-0.153708	-0.0118206	-0.0355497	0.00209886	-0.219647
CCNA_01453	electron transport complex I subunit, NADH-ubiquinone oxidoreductase	-0.0854439	0.0515339	0.0573296	0.0596811	0.113319	0.0318228	0.111061	0.116764	-0.169785	-0.0561278	0.00281061	-0.235641	0.273666	0.327432	-0.386911
CCNA_01457	hypothetical protein	0.0426605	0.0820049	-0.098663	0.0241963	-0.0885661	0.0767098	0.0920815	0.230006	0.136402	0.0207446	0.159772	0.320561	-0.117587	-0.0244856	0.0926732
CCNA_01458	hypothetical protein	-0.0766207	0.25767	-0.184299	-0.415311	0.0999693	0.347957	-0.255329	-0.281806	0.0924782	0.330287	-0.501335	0.229716	0.106624	-0.00435573	-0.924142
CCNA_01459	hypothetical protein	0.126302	-0.169066	0.0445456	0.0308648	-0.0388757	0.0165914	0.450862	0.200912	0.452627	0.124092	0.244505	-0.0485147	0.297229	0.0963159	0.153056
CCNA_01460	hypothetical protein	-0.0485475	0.219324	-0.148094	0.0838599	-0.0513441	0.0603013	0.654643	0.422665	0.496342	0.675332	0.226215	0.852388	0.538312	-0.437306	0.293094
CCNA_01462	lactate 2-monooxygenase	-0.0662374	0.0463321	0.0555564	0.335016	0.301631	0.341978	0.373704	0.307317	0.370382	0.301602	0.0978103	0.272205	0.626566	0.569392	0.391536
CCNA_01463	3-deoxy-7-phosphoheptulonate synthase	0.0663061	0.0435565	-0.0892016	0.0213691	0.13519	0.10729	0.192043	0.279756	0.131085	0.351768	0.234552	0.249637	-0.0288062	0.0812434	-0.0404032
CCNA_01464	hypothetical protein	0.151281	-0.153781	0.00992881	0.145915	0.116286	-0.00357301	-0.274515	-0.140495	0.112366	0.00572136	0.188092	0.097357	0.441469	0.311398	-0.535817
CCNA_01465	methyl-accepting chemotaxis protein	-0.113064	0.131743	0.000942737	0.0488358	0.0123896	0.0313182	0.0376911	0.133123	0.0234364	0.000275143	0.202199	0.104982	0.103618	-0.163979	-0.185718
CCNA_01466	hypothetical protein	-0.019758	-0.127119	0.142348	0.383866	0.435191	0.29892	0.439662	0.731714	0.499003	0.538972	0.448282	0.545667	0.542523	0.449372	0.519279
CCNA_01467	cytochrome cbb3 oxidase subunit I ccoN	-0.000348021	0.00482209	0.0155951	0.0659634	0.0520828	0.0464955	0.0911859	-0.0063361	0.00472121	0.0648961	0.0017838	-0.029071	-0.0390983	-0.0438313	-0.0141124
CCNA_01468	cytochrome cbb3 oxidase, cytochrome c subunit ccoO	0.00116468	0.0365845	-0.0283489	-0.00259197	-0.0347741	0.0174727	-0.0102161	-0.023389	-0.0145856	-0.0250881	-0.123743	0.0066304	0.0155434	0.0919166	0.0459718
CCNA_01469	cytochrome cbb3 oxidase, subunit ccoQ	0.0359533	-0.028066	0.0192128	-0.249192	-0.06988	-0.100843	-0.197977	-0.373235	-0.0719464	-0.1654	-0.165253	-0.267713	-0.303684	0.00894607	-0.29064
CCNA_01470	cytochrome cbb3 oxidase, diheme subunit, membrane-bound ccoP	-0.010358	0.0709762	-0.050396	-0.0780044	-0.0245928	-0.106525	-0.00912368	0.00035989	-0.00450752	-0.102179	-0.158016	-0.0609374	-0.153772	-0.0897012	-0.243683
CCNA_01471	polyferredoxin protein fixG	-0.0109299	0.0411404	-0.0238293	-0.0394526	-0.00331654	-0.0331786	-0.0161301	-0.104352	0.010992	-0.033903	-0.0316186	-0.0769583	0.04802	0.0789656	-0.0559982
CCNA_01472	cation pump-linked membrane protein fixH	0.0465138	-0.0705606	0.0492599	-0.640506	0.25003	-0.210998	-0.385475	-0.42843	-0.321672	-0.621147	0.0570181	0.264159	-0.17767	-0.54592	-0.0380973
CCNA_01473	E1-E2 cation pump ATPase fixI	0.01133	0.0376763	-0.0357975	0.131988	0.00377634	-0.0286976	0.0172385	-0.106117	0.106874	-0.0451569	-0.0978966	-0.0939626	0.244557	0.219561	0.083682
CCNA_01474	cytochrome cbb3 oxidase maturation protein ccoS	0.097165	0.021917	-0.0972962	-0.218309	-0.203216	-0.332022	-0.53392	-0.317473	-0.321122	-0.0109233	-0.422324	-0.686908	0.0274054	0.311017	-0.0687138
CCNA_01475	OmpW family outer membrane cation channel	-0.140609	0.09403	0.0488201	0.10384	0.0930096	-0.0244013	0.134827	0.10714	-0.0381324	-0.0952096	-0.157949	-0.127341	0.155662	-0.013463	0.282949
CCNA_01476	CRP-family transcription regulator FtrB	-0.0760539	0.0599139	0.0391891	-0.12621	0.0323572	0.0517518	-0.133458	-0.101593	0.115585	-0.0660294	-0.1811	-0.0655398	-0.197194	-0.153475	-0.351894
CCNA_01477	oxygen-independent coproporphyrinogen-III oxidase hemN	-0.0798438	0.0722807	0.0213954	0.0654261	0.0655806	-0.0113417	-0.0145444	-0.110339	0.0865345	0.00809201	-0.081911	0.0756171	0.0620225	0.065847	-0.0277489
CCNA_01478	CRP-family transcription regulator	0.0349391	-0.0268687	0.0110941	-0.000157549	0.0190799	0.0733998	0.127933	0.151276	0.170365	0.141493	0.199959	0.230079	0.229541	0.134724	0.237874
CCNA_01479	TIR domain protein	0.0689236	0.0759537	-0.131477	0.0932161	0.0838729	0.142768	0.172585	0.0704325	0.0776781	0.114062	0.118411	0.00398444	0.113773	0.232345	0.18231
CCNA_01480	hypothetical protein	0.0728906	0.00592716	-0.0625115	0.000340168	0.0491433	-0.0230304	0.0460568	0.120585	0.0986959	0.0478586	-0.0381652	-0.0542864	0.0667193	0.162544	0.00130589
CCNA_01481	cyclase homology domain protein	-0.00422603	0.000967119	0.00605552	-0.0656997	-0.0345252	-0.0570917	-0.0212336	0.017722	-0.0482911	-0.0349212	-0.159053	-0.010081	0.0807077	0.101707	0.00286891
CCNA_01485	aldose 1-epimerase	-0.00187796	-0.000706078	0.0137898	0.0554831	0.010436	0.066001	0.0621849	0.0918641	0.102104	0.0298493	-0.000320957	0.0461655	0.142276	0.190571	0.0366333
CCNA_01486	GguC-family protein	0.0129419	-0.004262	0.0177299	-0.0203971	0.0521844	0.0892289	0.0952563	0.0746966	0.0367379	0.129754	0.112889	0.166676	0.0965099	0.251001	-0.105662
CCNA_01487	GntR-family transcriptional regulator	0.0656451	-0.0470346	-0.013514	0.0777303	-0.074751	-0.0157257	-0.0535285	0.0220619	-0.0412303	-0.150273	-0.143944	-0.0745542	-0.0112582	0.342604	0.246469
CCNA_01488	dihydroxyacid dehydratase	0.041534	-0.060576	0.053844	0.0362137	0.0456207	0.0499293	0.099519	0.177052	0.0929077	0.157939	0.171045	0.160105	0.151164	0.161039	0.104842
CCNA_01489	alpha-L-arabinofuranosidase	-0.0230182	-0.00518924	0.0376095	0.0734508	0.0624193	0.0357809	0.0672561	0.0814559	0.0473622	0.163438	-0.00811336	0.0695304	0.125461	0.204213	0.133292
CCNA_01490	FAD-dependent dehydrogenase	0.0540542	-0.0193313	-0.0208139	0.194927	0.276469	0.206883	0.195162	0.236391	0.222755	0.178441	0.075344	0.209322	0.212993	0.285411	0.351309
CCNA_01491	cystathionine beta-lyase	-0.0263386	0.061993	-0.0265013	-0.019232	-0.0299545	0.0344356	0.0900288	0.0365649	-0.112107	0.0519477	-0.0614864	0.0737692	0.17376	0.0140074	-0.0691405
CCNA_01492	3-mercaptopyruvate sulfurtransferase	-0.144067	0.186983	-0.037208	-0.0118061	0.0849617	0.0890554	-0.0757849	-0.0737578	0.00422598	-0.508199	-0.252345	-0.29897	0.201481	-0.0400007	-0.0406638
CCNA_01493	cysteine synthase	0.0153508	0.00469442	-0.00278393	-0.0232905	-0.121258	0.0258277	-0.0230546	-0.0122984	-0.11255	-0.21644	-0.0172419	-0.0606198	-0.228264	-0.0601996	0.0641733
CCNA_01494	cyclopropane-fatty-acyl-phospholipid synthase	-0.0504165	0.0392012	0.031305	0.0462875	-0.00484962	-0.012601	-0.0374978	0.00629315	-0.044332	-0.0710339	-0.0912582	-0.0768334	0.0395749	-0.0272221	-0.0745388
CCNA_01495	deoxyribodipyrimidine photolyase	0.0739116	-0.0752757	0.0175485	0.00035085	-0.00863417	0.00368465	0.0183029	0.099541	0.0539164	0.0642755	0.0629737	-0.0644915	-0.171485	-0.18394	-0.0884518
CCNA_01497	ADP-L-glycero-D-manno-heptose-6-epimerase	0.0509193	-0.0378124	-0.0158009	0.153351	0.00824406	-0.0328708	0.506088	0.802542	0.512388	0.188	0.668586	0.191456	-0.60406	-0.641188	-0.209242
CCNA_01498	3-hydroxy-3-methylglutaryl CoA synthase	-0.0267515	-0.014051	0.0283516	0.0696349	0.0598349	-0.0740356	-0.0557303	0.128576	0.0584459	0.222512	-0.0359821	-0.132723	0.186478	-0.0559527	0.0623347
CCNA_01499	acetyl-CoA acetyltransferase	-0.0658067	0.0980949	-0.034566	0.0991012	0.0781682	0.00250939	0.0634231	-0.0114151	-0.0210468	-0.0828582	0.11595	-0.117566	-0.107012	-0.0553077	-0.0253823
CCNA_01500	conserved hypothetical protein	-0.0304814	0.0735557	-0.0260716	-0.447183	-0.447093	-0.428633	-0.803615	-0.62192	-0.424622	-0.599628	-0.591422	-0.456826	-0.0572659	-0.0238021	0.0366577
CCNA_01501	hypothetical protein	0.245583	0.0321828	-0.284285	-0.078951	-0.203614	0.0370473	-0.326927	-0.288911	-0.224894	-0.406112	-0.287177	-0.392168	-0.575504	0.0231038	-0.00599818
CCNA_01502	MutK-family membrane protein	0.0597742	-0.0885635	0.0372512	0.0530431	0.0199017	0.0502325	0.0848093	-0.205814	0.104472	0.0320622	0.200989	-0.00469663	-0.169092	0.226468	-0.0337704
CCNA_01503	phosphotransferase family protein	0.113056	-0.0198972	-0.0995817	0.0240029	-0.0336727	-0.00345678	0.00404593	0.102364	-0.02401	-0.0250051	0.0884487	-0.124693	-0.236816	-0.138487	-0.0188478
CCNA_01504	ATP-dependent DNA helicase recG	0.0265964	-0.0487942	0.033666	-0.0619304	-0.0850841	-0.0743828	0.00952034	-0.121739	-0.159554	-0.386976	-0.184761	-0.280308	0.0319997	0.014432	-0.188021
CCNA_01505	MreB-interacting protein MbiA	0.0232421	-0.0132132	-0.00134275	0.186509	0.184111	0.211868	0.181073	0.257817	0.24179	0.274676	0.209214	0.302758	0.141884	0.112178	0.119558
CCNA_01506	cystine transport ATP-binding protein	-0.00791026	0.0726638	-0.037443	0.0979908	0.0845965	0.0584084	0.063853	0.202972	0.282077	-0.152634	-0.043932	-0.0700122	0.535744	0.104486	0.269346
CCNA_01507	cystine transport system permease protein	-0.0212171	0.0328276	0.0056254	0.0695514	0.0167611	0.0707289	0.00646707	-0.000757307	0.0844996	0.108966	-0.0806467	0.0110349	0.14792	0.126211	0.0164967
CCNA_01508	cystine-binding protein	-0.10128	0.0478148	0.0585557	0.120823	0.0421603	0.0388079	0.0596794	-0.0505476	0.0291221	0.0844795	-0.0847017	-0.129519	0.258661	0.112225	-0.0395305
CCNA_01509	3-oxoacyl-(acyl-carrier-protein) synthase III	0.710697	-0.653583	-0.150634	-0.0340784	-0.165084	0.408029	-0.399429	0.742588	-0.389991	0.440616	1.39632	-0.0948041	-4.86813	1.62376	0.0918011
CCNA_01510	hypothetical protein	-0.0432746	0.0471711	0.00650419	0.059572	-0.0142311	0.0467078	-0.325069	-0.175583	-0.216098	-0.0261731	0.254097	-0.512491	0.121964	-0.151508	-0.222208
CCNA_01511	sterol desaturase family protein	-0.00828764	-0.0329763	0.048824	0.0526006	0.0278247	-0.0315738	0.0613394	-0.0779991	-0.00327699	0.0277598	0.012005	0.0335841	0.0386923	0.139738	-0.111153
CCNA_01512	IS200-like transposase	0.186729	-0.0164236	-0.166346	0.0170268	0.0264538	-0.0606128	0.452457	0.222422	0.0320976	0.0768834	0.126002	0.277363	-0.00509154	-0.380996	-0.00527443
CCNA_01513	C4-dicarboxylate-binding protein	0.0205521	-0.0103986	-0.00277355	-0.00109608	0.0576363	0.0511555	0.0310697	-0.000833116	0.117915	0.157746	0.0490294	0.0347019	0.217123	0.0440663	0.0756326
CCNA_01514	C4-dicarboxylate transport system, small permease component	-0.102779	0.117146	0.00334307	-0.0280166	0.0267603	-0.000151173	0.063988	0.132157	0.0441642	0.133115	0.21537	0.238669	-0.312027	-0.209795	-0.183243
CCNA_01515	C4-dicarboxylate transporter large subunit	-0.0458988	0.0652433	-0.0108345	-0.00473267	-0.117268	-0.0578126	-0.0912588	-0.0973087	-0.104335	-0.0060957	-0.102224	-0.209615	-0.0148752	-0.277579	-0.17868
CCNA_01516	NAD(P)H:FMN oxidoreductase family protein	-0.0107782	0.2171	-0.200125	0.0247975	0.0445139	0.0584167	-0.153598	0.0471492	-0.00513769	0.0573357	0.0775865	0.0119	0.0874383	-0.354204	-0.124318
CCNA_01517	NUDIX hydrolase family protein	0.0335943	-0.0278292	0.0109794	-0.0739154	-0.0460797	0.00255277	0.00851876	-0.0731839	-0.0904918	-0.0259986	0.0698171	0.231739	-0.00318106	-0.0999915	-0.0303734
CCNA_01519	universal stress protein family	0.0545274	-0.446219	0.371222	0.0171828	0.108609	0.158166	-0.229611	-0.00858299	-0.42108	-0.115327	0.257811	0.413756	0.144333	-0.129899	-0.988019
CCNA_01520	hypothetical protein	0.0740694	-0.0082678	-0.0464441	-0.0737605	-0.0863252	-0.164541	0.080469	0.0553079	0.00978471	-0.139568	0.058985	-0.12645	-0.00756383	-0.144473	-0.158408
CCNA_01521	hypothetical protein	0.129955	-0.0178057	-0.0948094	0.0981581	0.0894808	0.0106211	0.198271	0.302291	0.154464	-0.0987676	0.0591947	-0.00975812	-0.214215	-0.225853	-0.574307
CCNA_01522	ATP-dependent protease subunit	-0.0245125	-0.0287336	0.0654031	-0.0147555	-0.00456698	-0.00634941	0.124563	0.178321	-0.123539	0.0628709	-0.0334925	0.198961	-0.091927	-0.0186157	-0.0795105
CCNA_01523	acetyltransferase flmH	0.0465177	-0.0373504	0.00181935	0.0125999	0.0390036	0.0111611	0.0566592	0.0469611	0.0485273	0.00427471	0.114494	0.0846036	0.180069	0.115434	0.0578385
CCNA_01524	flagellar modification protein FlbA	-0.0328219	0.00638566	0.0489948	0.0239105	0.0441482	0.0147954	-0.022634	0.0896385	0.0523275	0.180429	0.0200247	0.0577651	0.425898	0.194121	0.049237
CCNA_01525	flagellar biosynthesis repressor flbT	0.0609441	-0.0874864	0.0247656	-0.435237	-0.37898	-0.413927	-0.813042	-0.310062	-0.552543	-0.751389	-0.751656	-0.476349	0.0972605	-0.268892	0.0395989
CCNA_01526	flagellar biosynthesis regulatory protein flaF	-0.15707	0.419812	-0.256123	0.128987	0.210511	-0.908862	0.316097	1.20141	0.928775	0.525412	0.246398	0.942573	-0.764211	-0.453647	-2.36584
CCNA_01527	flagellin fljL	0.0645437	0.0133553	-0.0555199	-0.0888614	-0.103836	-0.0932021	-0.0517844	-0.146486	-0.0881028	0.112129	-0.00906655	-0.0671924	-0.058536	0.312438	-0.129319
CCNA_01529	FlaG superfamily protein	0.0516949	0.0134066	-0.0517181	0.157932	0.264432	0.18467	0.29787	0.518001	0.304769	0.321451	0.304938	0.304083	0.253427	0.219793	0.0960874
CCNA_01530	flagellin FljJ	-0.0301326	0.0337894	0.0227448	0.0773413	0.0938826	0.0534929	0.185363	0.252301	0.155396	0.266381	0.209937	0.183378	0.178701	0.194111	0.139922
CCNA_01531	acetyltransferase	0.0899515	-0.0616427	-0.0205583	0.0650459	0.0812577	-0.356886	-0.33052	-0.334467	-0.652083	-0.402141	-0.370874	-0.967929	-0.404638	-0.985536	-0.100445
CCNA_01532	regulatory protein flaY	0.0177477	-0.0139893	0.0124347	-0.0551431	-0.0415861	-0.0353823	0.0366091	0.00613164	-0.065653	0.271937	0.00852537	-0.0137841	0.147342	0.107251	-0.0291464
CCNA_01533	hypothetical protein	-0.0457684	0.0461082	0.0232114	-0.0695015	0.067247	0.0382834	-0.150765	0.17671	-0.062161	-0.0174587	0.0515835	0.0128016	0.0954029	0.0545007	-0.192672
CCNA_01534	hypothetical protein	0.000688504	0.0116449	-0.0025513	0.147255	0.167773	0.00763858	0.491912	0.843244	0.683517	0.676966	1.10484	1.08832	0.982963	1.22109	0.894914
CCNA_01536	hypothetical protein	-0.0117561	-0.0228517	0.0440675	0.17833	0.183917	0.185874	0.236321	0.203117	0.214103	0.206664	0.154912	0.233705	0.109303	0.0243961	0.162551
CCNA_01537	acetyltransferase	-0.114987	-0.0110908	0.115912	0.0948764	0.12533	0.173218	0.214039	0.35978	0.296843	0.30012	0.210365	0.320766	0.357649	0.253342	0.0372257
CCNA_01538	pyruvate phosphate dikinase	0.0785902	0.35226	-0.298812	-0.483911	-0.0638536	-0.13826	0.0419162	-0.657953	0.295404	1.43616	1.47263	1.48329	2.09253	2.06035	1.87843
CCNA_01539	pirin family protein	-0.012784	0.0278278	-0.00650881	-0.0273865	0.00547327	-0.0390798	-0.0107494	0.0144447	-0.0179135	0.0210945	-0.0605571	0.00104107	0.136081	0.0136996	-0.0105191
CCNA_01541	LysR-family transcriptional regulator	-0.0307111	0.0887385	-0.0452277	-0.0297809	-0.0126155	0.0128955	0.0262498	0.241594	0.0552369	0.166508	0.275122	0.136293	-0.0838314	-0.189812	-0.524589
CCNA_01542	ice nucleation protein	0.121794	-0.114241	0.00540728	0.0117262	0.110308	0.103064	0.0714428	0.138725	0.00830921	-0.0329636	-0.0998798	0.10906	0.206442	0.51214	-0.180511
CCNA_01543	chaperone protein dnaK	0.0743601	-0.0153826	-0.0426058	-0.00290543	-0.0333933	-0.058872	-0.028794	-0.103269	-0.011603	-0.0197395	-0.21302	-0.154328	-0.0876057	0.263974	0.272422
CCNA_01545	NAD(FAD)-utilizing dehydrogenase	-0.083791	0.0468173	0.0516366	-0.167987	-0.0518036	-0.0136309	-0.157631	-0.282686	-0.0258687	-0.0141607	-0.417165	-0.104736	-0.137486	0.206147	-0.344061
CCNA_01546	DEAD-box RNA helicase-like protein	-0.00602551	-0.0233661	0.0382733	0.071402	0.0399389	0.13487	0.0886191	0.137644	0.0829598	0.0437325	0.212293	0.146547	0.218931	0.276585	0.553733
CCNA_01548	transporter, major facilitator superfamily	-0.0252656	-0.0293004	0.0487831	-0.0623365	0.00432444	-0.166316	-0.0277341	-0.197778	-0.160993	-0.124323	-0.0718996	-0.0159352	-0.292617	-0.0106369	-0.0565671
CCNA_01549	sulfate adenylyltransferase subunit 1/adenylylsulfate kinase	-0.00504228	0.0470568	-0.031446	0.0109932	0.0684485	0.0107189	0.0498918	0.112608	0.0431718	0.0957385	0.134091	0.175243	0.300267	0.306956	0.218742
CCNA_01550	sulfate adenylyltransferase subunit 2	0.00794084	-0.0359323	0.0352916	0.069889	0.0172124	-0.0468495	0.0645617	-0.00427308	0.0479576	0.211524	0.017311	0.0605212	0.149711	0.0142605	0.0314003
CCNA_01552	polar localization protein TipN	-0.200794	-0.0230235	0.166441	-0.372906	-0.139684	-0.292391	-0.41575	-0.565391	-0.513309	-0.728357	-0.611271	-0.335818	0.208113	0.534128	0.375006
CCNA_01554	D-mannonate oxidoreductase	-0.0274843	0.0218806	0.019213	-0.0482504	-0.0356069	-0.0825592	-0.0954263	0.0205069	-0.0339853	-0.0963818	-0.164126	-0.0590029	-0.0208103	-0.0118182	-0.134079
CCNA_01555	D-galactarate dehydratase/Altronate hydrolase	0.0915623	-0.0330463	-0.0343143	0.237155	0.286931	0.253893	0.301949	0.393615	0.386686	0.260046	0.27462	0.388489	0.349412	0.123167	0.268016
CCNA_01556	LacI-family transcriptional regulator	0.02266	0.0236571	-0.0426961	0.0864042	0.0570304	0.128172	0.0708969	0.139593	0.281518	0.801704	0.767956	1.04547	2.23173	1.26177	1.78483
CCNA_01557	glucuronate isomerase	0.026205	0.00464082	-0.020746	0.078136	0.0262094	0.0117859	0.0458616	0.00102341	-0.048594	0.00870421	0.0685964	0.105777	0.00132339	-0.0766425	-0.114052
CCNA_01558	4-deoxy-L-threo-5-hexosulose-uronate ketol-isomerase	0.0494765	-0.0229438	-0.00973599	-0.0615434	-0.0962791	-0.0755005	-0.0532135	-0.0953858	-0.18863	-0.0785943	0.0177878	-0.0469996	-0.0945249	-0.162711	-0.210101
CCNA_01559	2-deoxy-D-gluconate 3-dehydrogenase	-0.00682239	0.0752834	-0.0423709	-0.125802	0.0951615	0.0715773	-0.0607584	-0.0715655	-0.101629	-0.0930864	-0.145365	-0.0585468	-0.326001	-0.145073	-0.303604
CCNA_01560	phosphoenolpyruvate carboxylase	0.0482382	0.0405895	-0.078933	-0.0777063	-0.158468	-0.0710367	-0.146518	-0.0269258	-0.175188	0.000797304	-0.153452	-0.153983	0.230102	0.119036	-0.105273
CCNA_01561	hypothetical protein	-0.0770342	0.101904	-0.0100338	0.0300611	0.135841	0.000262553	0.112806	0.0985505	-0.142798	0.171252	-0.283729	0.331728	-0.0776319	-0.347236	0.314425
CCNA_01562	4-hydroxy-2-oxoglutarate aldolase/2-dehydro-3-deoxyphosphogluconate aldolase	0.110539	-0.154959	0.0485219	0.0711824	-0.0402819	-0.00308261	-0.063551	0.0913236	0.11188	-0.105785	0.131414	0.199777	-0.00273182	0.158789	-0.113405
CCNA_01563	2-dehydro-3-deoxygluconokinase	-0.0762894	0.0173746	0.0686239	-0.0111579	-0.112307	-0.227979	-0.0343848	-0.0293638	-0.147629	-0.116269	-0.0317699	-0.0242814	-0.0242704	0.0630598	-0.134985
CCNA_01567	proline iminopeptidase	0.0256102	0.00660383	-0.0244203	-0.0556649	0.00189758	-0.023901	0.00455068	0.0407767	-0.0756082	0.0911941	0.0939029	0.00386512	-0.109329	-0.0837159	-0.20619
CCNA_01568	Kef-type K+ transport system	-0.0647746	0.0501348	0.0433006	-0.0162685	0.0314782	-0.0922448	-0.0737894	-0.0483395	-0.0163052	-0.0596771	-0.0460278	-0.0974238	0.060608	-0.0751509	-0.134238
CCNA_01569	Helix-turn-helix DNA-binding protein	0.00874305	0.0720871	-0.0678866	-0.0925209	-0.106663	-0.100447	-0.154306	-0.215212	-0.250848	-0.059786	-0.232241	-0.0410247	-0.059025	-0.194799	-0.238737
CCNA_01570	beta-lactamase class C family protein	0.0779202	-0.000479067	-0.064021	-0.0391849	-0.0821865	-0.102468	-0.105515	0.0277887	-0.0782358	-0.0518035	-0.0916294	-0.10678	0.030523	0.16661	-0.115577
CCNA_01571	arsenate reductase	-0.0654433	0.123683	-0.0282093	-0.220613	-0.143528	-0.171777	-0.19734	-0.46208	-0.387122	-0.51289	-0.0571969	-0.197604	-0.0475302	-0.630372	-0.263138
CCNA_01572	major intrinsic protein (MIP)-family channel protein	0.0276307	0.0378545	-0.0455367	0.220433	0.149408	0.117709	0.121649	0.0220619	-0.0551037	0.0693859	0.0442945	0.132931	0.140551	0.372185	0.292009
CCNA_01573	ArsR-family transcriptional regulator	0.21781	-0.0752394	-0.131642	-0.0237777	-0.0228282	0.0226232	-0.0180316	-0.114545	0.1712	0.0580977	0.10659	-0.0153995	-0.0974256	0.12707	-0.00938746
CCNA_01574	arsenic resistance protein arsH	0.0511721	-0.0705115	0.0494913	-0.0219667	-0.177525	-0.0198962	-0.0251876	-0.21828	-0.205224	-0.194007	-0.0977634	-0.169437	0.104615	-0.174171	-0.166483
CCNA_01575	glucose / sorbosone dehydrogenase	-0.00822283	-0.0137419	0.0378509	-0.0744375	0.0227204	-0.101753	-0.090139	-0.000721932	0.0109114	0.0157314	0.0280756	-0.0539141	-0.0373275	-0.0820451	-0.124769
CCNA_01576	major facilitator superfamily transporter	-0.0284046	0.000982874	0.044165	-0.0373414	-0.0546692	-0.0607413	-0.100257	0.0673835	-0.00551538	0.0465135	0.0831281	0.205917	-0.188763	-0.235196	-0.070478
CCNA_01577	2-keto-4-pentenoate hydratase family protein	0.0150427	-0.0129743	-0.00193822	-0.0466165	-0.0907479	-0.00872593	-0.0484317	-0.208392	-0.0542295	-0.0730631	-0.170967	-0.05571	0.0646632	0.0503998	-0.215969
CCNA_01578	beta-lactamase repressor	-0.277731	0.153898	0.139001	-0.00758168	0.0879224	-0.149569	-0.124656	-0.33094	0.342236	-0.191021	0.129529	0.604377	-0.200838	0.0434686	-0.475183
CCNA_01579	L,D-transpeptidase LdtD	0.0260574	0.0348914	-0.0551023	0.195914	0.167106	0.175546	0.244338	0.36788	0.320343	0.335364	0.128341	0.14173	0.436285	0.300772	0.18809
CCNA_01580	M15 superfamily membrane peptidase	-0.0748126	0.104977	-0.00442009	-0.0743337	-0.0678646	-0.149547	-0.152465	-0.202239	-0.211149	-0.158273	-0.202926	-0.321331	-0.232937	-0.179679	-0.276662
CCNA_01581	hypothetical protein	0.220046	-0.273001	0.0603632	-0.034148	0.110812	0.225909	0.250361	0.260491	0.250793	0.0341231	0.185862	0.082351	0.505349	0.137991	0.0762916
CCNA_01582	Glutathione-dependent formaldehyde-activating enzyme	0.0349172	-0.00178177	-0.0176829	-0.0172664	0.0190779	-0.110254	-0.0706179	-0.0196613	-0.146372	-0.0507447	-0.0241568	-0.0733593	-0.0930159	-0.140657	-0.310047
CCNA_01584	multimodular transpeptidase-transglycosylase PBP 1A	-0.0156307	0.0710575	-0.042341	0.0195084	0.00289212	-0.0012112	-0.125331	0.0174594	-0.0400456	-0.0380416	0.0159042	0.0616163	0.114928	0.0996047	0.0235389
CCNA_01585	TonB-dependent receptor	-0.0328246	0.0224612	0.028513	-0.00614172	-0.0101871	-0.072538	-0.151117	-0.151787	-0.225832	-0.163943	-0.106585	-0.205372	-0.0586247	0.120803	0.028818
CCNA_01586	ABC transporter, ATP-binding protein	-0.0847623	0.14168	-0.069744	0.196514	0.175038	0.234154	0.30742	0.406611	0.160758	0.440458	0.364407	0.310857	0.78493	0.937061	0.646522
CCNA_01587	ABC type-2 transporter	0.0357705	-0.0430656	0.0134329	0.00562588	-0.0208573	-0.0922303	-0.110973	-0.170611	-0.225588	-0.0966509	-0.204047	-0.0604964	-0.00392898	-0.0813356	0.021196
CCNA_01588	hypothetical protein	-0.022791	0.0921588	-0.0619656	-4.62604e-05	0.00830156	0.0182265	-0.154348	-0.152889	-0.218401	-0.0288796	-0.380668	-0.31848	0.00217984	0.192217	0.106551
CCNA_01589	acyltransferase 3	0.0465373	-0.036403	-0.000220401	-0.207579	-0.120516	-0.0418928	-0.224406	-0.0211953	-0.152283	-0.0674277	-0.153859	-0.451059	-0.0843432	0.155169	-0.0106741
CCNA_01591	DNA polymerase III epsilon-like protein	-0.00418211	0.0299164	-0.00320852	0.0131103	0.0130872	-0.00186729	0.0263509	0.0605985	-0.0133798	-0.0175731	-0.106425	0.00369999	0.186443	0.281218	0.150332
CCNA_01592	SN-glycerol-3-phosphate transport ATP-binding protein	0.00395717	-0.0057054	0.0136195	0.156914	0.181655	0.202576	0.15564	0.189522	0.118504	0.208948	0.174689	0.276757	0.213359	0.325883	0.268489
CCNA_01593	Xaa-pro aminopeptidase	-0.0390084	0.00966069	0.044799	0.0556877	0.0860998	0.0497258	0.00329919	0.214079	0.0636432	0.338493	0.381321	0.359275	0.704249	0.626241	0.772599
CCNA_01594	ribosomal protein L11 methyltransferase	0.0283391	0.0170214	-0.0288498	-0.0605271	-0.20132	-0.150669	-0.209014	-0.169702	-0.193428	-0.188797	-0.281522	-0.23633	-0.203287	0.101473	-0.109209
CCNA_01595	hypothetical protein	-0.0380399	-0.00575514	0.0545056	0.037959	-0.0967444	-0.0180909	0.153737	-0.0226725	-0.0258951	-0.0125555	0.0273453	0.0370525	0.125535	-0.0978775	-0.117138
CCNA_01596	DNA helicase II	-0.140223	0.169942	0.0355593	0.0257718	0.029458	-0.0957113	-0.284413	-0.398566	-0.091236	-0.483964	-0.407019	-0.771553	0.437485	0.24129	0.155114
CCNA_01597	RHH DNA-binding protein	0.181681	-0.0385601	-0.134949	0.126532	0.220653	0.168749	-0.0815783	0.071011	0.0958995	0.125825	0.0455759	-0.239038	-0.444523	-0.740117	0.343348
CCNA_01598	tryptophan halogenase family protein	-0.0335371	0.0429555	0.0133243	0.0438503	-0.0464679	-0.0147335	-0.117659	-0.138731	-0.125889	-0.0699363	-0.0660244	-0.0828149	-0.0102344	0.0120071	-0.017526
CCNA_01599	hypothetical protein	0.0528707	-0.412568	0.344909	-0.0713033	-0.388195	-1.21179	0.386828	0.646746	0.363735	-0.575173	-1.34079	-0.866346	-0.0653802	-0.348592	0.536457
CCNA_01600	Putative methane oxygenase, PmoA family	-0.0169845	-0.0322917	0.0544939	0.0252869	-0.0305836	0.0269747	-0.026837	0.0734517	0.0660303	0.0374406	0.00239588	-0.0698253	0.180109	-0.0103495	-0.0184356
CCNA_01601	hypothetical protein	-0.0871501	0.0346603	0.0751475	-0.0561225	0.0840252	0.0926747	0.0972217	0.207032	0.108085	0.00813697	0.0972131	0.00101441	-0.226508	-0.0181494	-0.0222429
CCNA_01602	glutathione S-transferase	0.0985299	-0.123699	0.0505241	0.147393	0.0959778	0.17701	0.191773	0.206313	0.143381	0.24159	0.167563	0.143816	0.132174	0.213728	0.350531
CCNA_01603	aspartate aminotransferase	0.0126005	0.0132844	-0.020778	-0.0523673	-0.0427943	-0.162053	-0.0498487	0.0680074	-0.0157513	0.122495	0.00554948	0.00649683	0.162883	-0.115125	0.0304926
CCNA_01604	hypothetical protein	0.0919819	-0.0435598	-0.0676485	-0.0604525	-0.0065493	-0.0486372	-0.138669	-0.186121	-0.173043	-0.0333133	-0.23427	-0.166841	-0.167443	-0.150388	0.428225
CCNA_01605	NADPH-dependent FMN reductase family protein	0.00955914	-0.0187605	0.0220943	-0.241244	-0.607832	-0.0763155	-0.315497	-0.688643	-0.45536	-0.111689	-1.0001	-0.55135	-0.152633	-0.355687	-0.165695
CCNA_01606	Soj/ParA-related ATPase protein	-0.125288	0.201445	-0.0598314	0.0284073	0.00585583	0.00910382	-0.0894689	-0.246526	-0.0580751	-0.311785	0.00662046	-0.0739839	-0.0539775	-0.169231	-0.244751
CCNA_01607	SNARE associated protein family	-0.0693122	-0.0689604	0.150412	-0.257337	-0.206239	-0.273483	0.0972545	0.434104	0.150883	-0.107953	0.342477	0.129202	-0.576094	-0.211344	-0.471701
CCNA_01608	TetR-family transcriptional regulator	0.0184362	-0.040332	0.0426412	-0.0689423	-0.00399451	-0.0963258	-0.12802	-0.169369	-0.391454	-0.0186744	-0.0820751	0.028608	-0.100121	-0.101384	-0.591813
CCNA_01609	alkyl sulfatase	0.0129963	-0.0247275	0.0300076	-0.0239289	-0.0335371	-0.0329669	0.0261183	-0.0858589	-0.0216991	-0.0349846	-0.0606971	-0.0607945	0.0984751	-0.00905598	-0.0976596
CCNA_01610	2-isopropylmalate synthase	-0.0508882	0.107818	-0.089846	0.04355	-0.0223071	0.0249768	0.00358481	0.011392	-0.067232	0.0288832	-0.0636168	-0.00385618	0.0160757	-0.085725	-0.111431
CCNA_01611	transporter, drug/metabolite exporter family	-0.104312	0.115347	0.0136295	-0.0904656	-0.109517	-0.0450846	-0.0952908	-0.0307421	-0.0549441	-0.0676921	-0.206567	-0.135715	0.0348035	-0.0170549	-0.0306875
CCNA_01617	acetyltransferase	0.0357721	-0.139568	0.101313	0.0677442	0.00370171	-0.0177785	-0.221681	-0.0164422	-0.0828493	-0.140395	0.0876062	0.105769	0.0325987	0.191962	0.290749
CCNA_01618	uracil-DNA glycosylase	-0.0637153	-0.048953	0.156115	0.213136	0.0895381	0.136624	-0.41355	-0.204063	0.177755	-0.93593	-0.932423	-0.093317	-0.295641	-0.125289	-0.0784393
CCNA_01619	NYN domain protein	-0.0281819	0.126598	-0.0903732	0.157228	0.00757555	0.0973379	0.0887054	0.0802588	0.275159	-0.22553	-0.124163	0.201824	-0.187134	0.0694355	0.0731411
CCNA_01622	Rsh ppGpp hydrolase-synthetase	-0.0611481	-0.0542308	0.106307	-0.186464	-0.348509	-0.0936215	-0.286803	-0.0381708	-0.333343	-0.457	-0.098412	0.12486	-0.353401	0.16465	0.15727
CCNA_01623	phosphohydrolase, MutT/nudix family	0.0713482	-0.0271437	-0.027354	-0.0374984	-0.0399916	-0.0909749	-0.125383	-0.0309305	-0.188263	-0.125913	-0.146066	0.0371955	-0.0169936	-0.00618807	-0.22602
CCNA_01624	orotate phosphoribosyltransferase	0.100169	-0.131206	0.0370246	0.0193355	0.0831352	-0.214987	-0.0229738	0.108402	0.0342809	0.104922	-0.0773246	-0.397002	0.912474	0.779363	0.741248
CCNA_01625	aminobenzoyl-glutamate utilization protein B	-0.0667979	0.0612344	0.00928228	-0.0896093	-0.0329977	-0.0139668	-0.108402	-0.117279	-0.173923	-0.038497	-0.0781703	-0.179141	-0.122942	-0.0309408	-0.238573
CCNA_01628	hypothetical protein	0.0770076	0.0938672	-0.165454	0.15695	0.0103911	0.0262148	-0.0473602	0.0616181	0.0624664	0.185889	-0.0706462	0.0702203	0.224074	0.113011	-0.0286917
CCNA_01629	signal peptidase I	0.0162058	-0.000212196	-0.00868191	-0.142917	-0.205499	-0.133676	-0.0668624	0.0305867	0.025765	-0.0284245	0.117919	0.127306	-0.140209	-0.356545	-0.264035
CCNA_01632	hypothetical protein	-0.0569368	0.0301346	0.0405519	-0.203573	-0.115538	-0.163469	0.0235094	-0.0926599	-0.0892123	0.152793	-0.060485	-0.0390499	-0.192956	-0.234905	-0.123665
CCNA_01634	arylamine N-acetyltransferase	0.177249	-0.140942	-0.0386268	0.0669158	0.0482998	0.0817842	-0.0182334	0.144096	0.0139617	-0.045832	0.0490755	0.162043	-0.0866622	0.211932	0.224239
CCNA_01635	DNA repair protein recO	-0.0141294	0.0605458	-0.0249858	0.0732589	0.149129	0.193021	0.237167	0.175474	0.299296	0.203955	0.251597	0.179939	0.105397	0.111527	0.231136
CCNA_01636	alkaline phosphatase	-0.0189783	0.150639	-0.138979	-0.0327895	0.00430939	-0.0282887	-0.0443818	-0.183874	-0.114407	-0.0371549	-0.182553	-0.112128	-0.0498181	-0.181782	-0.143477
CCNA_01638	beta-lactamase family protein	-0.0460029	-0.0160342	0.0787023	-0.0139356	-0.0330846	0.0512715	-0.0346003	0.101027	-0.0900857	0.0334926	-0.0883184	0.0246446	-0.284613	-0.300789	-0.441421
CCNA_01639	beta-lactamase family protein	0.058446	-0.019373	-0.0197468	0.103186	0.0270414	0.0997559	0.276905	0.0657295	0.116926	0.207658	0.0878281	0.251338	0.100761	-0.091774	0.139253
CCNA_01640	quinone oxidoreductase	-0.0838541	0.0838742	0.0220217	-0.0322048	0.181718	0.299067	0.165415	0.12461	-0.000545512	-0.230596	-0.00465692	-0.0263655	0.453879	-0.131412	0.679258
CCNA_01641	2-nitropropane dioxygenase family protein	0.0477908	-0.0534444	0.023076	0.036143	-0.0203416	-0.0170171	-0.0880685	0.172886	-0.00245734	0.0522128	0.11908	-0.144245	-0.0757381	0.0188557	0.0861039
CCNA_01642	gluconate 5-dehydrogenase	0.0944829	-0.0200892	-0.0719713	-0.0728904	-0.116515	-0.179688	-0.0102161	-0.204682	-0.320729	-0.176208	-0.120125	-0.0274649	-0.171851	-0.231379	-0.61221
CCNA_01643	arginine-tRNA-protein transferase	0.0402229	0.0089649	-0.0357536	-0.0345679	-0.00661812	-0.12151	0.0886234	0.146091	0.0681214	0.0514859	0.118864	0.0290603	-0.197599	-0.431699	-0.397679
CCNA_01644	chemotaxis protein MotB	0.0396746	0.0587757	-0.0743226	-0.182902	-0.118091	-0.111648	-0.0367064	0.126077	0.194975	0.155562	0.111489	-0.109403	-0.424886	-0.0143511	-0.448277
CCNA_01645	3-hydroxyisobutyrate dehydrogenase	0.0598371	0.0399753	-0.0903007	0.240877	0.110373	0.126412	0.21587	-0.0214813	0.0236848	0.074087	-0.162413	-0.173391	0.0702364	-0.257959	-0.174596
CCNA_01646	dethiobiotin synthetase	-0.0423722	0.119109	-0.0567276	-0.0545038	-0.0755638	0.0131141	-0.16423	-0.180825	-0.166122	-0.239245	-0.114768	0.0155574	0.03026	0.254857	0.0591081
CCNA_01647	8-amino-7-oxononanoate synthase	0.0050164	-0.0232875	0.0413543	0.0420346	0.00634802	0.090231	0.037579	0.0329132	-0.0525203	-0.00278091	-0.0264006	0.0147834	-0.074744	-0.0127767	0.0345874
CCNA_01648	adenosylmethionine-8-amino-7-oxononanoate	0.0135732	0.0471986	-0.0443936	-0.0452218	-0.0241636	-0.0143837	-0.0502084	0.111091	0.0430999	0.189709	0.0270153	-0.0124493	-0.112112	-0.0510014	-0.0600076
CCNA_01649	transporter, drug/metabolite exporter family	-0.00638914	0.0600786	-0.0483304	0.0747186	0.114118	0.0792167	0.109754	0.154129	0.0923384	0.119476	0.177064	0.102136	0.343018	0.219286	0.233167
CCNA_01650	copper/zinc superoxide dismutase	0.00383528	-0.098554	0.116974	-0.114961	-0.167117	-0.266749	0.0513723	0.547961	-0.345233	-0.143197	-0.0895736	0.243827	-0.411962	-0.729652	0.0195877
CCNA_01653	cyclophilin-type peptidylprolyl cis-trans isomerase	-0.00964891	-0.147942	0.154643	-0.0499333	-0.0259919	-0.0432661	0.076733	-0.0313297	0.0350803	0.0719257	-0.044283	-0.271994	0.0307287	-0.221979	-0.29443
CCNA_01654	cyclophilin-type peptidylprolyl cis-trans isomerase	0.0166009	-0.0382249	0.0206989	0.031156	0.0799502	-0.0470185	-0.0176041	-0.027277	0.0222165	0.0469357	0.0371367	0.0492953	0.00025982	-0.0416147	-0.125542
CCNA_01655	cyclophilin-type peptidylprolyl cis-trans isomerase	-0.103863	0.121394	-0.0306304	-0.0204047	-0.0176578	-0.137809	-0.0486512	-0.00076816	9.03606e-07	-0.112159	-0.1516	-0.0585119	-0.0404332	-0.08662	0.203411
CCNA_01656	endonuclease/exonuclease/phosphatase family protein	-0.0829072	0.014169	0.085906	0.115849	0.0966464	0.130175	0.159217	0.0202846	0.0744501	0.109799	-0.00270097	0.139324	-0.094446	-0.0503147	0.106028
CCNA_01657	hypothetical protein	-0.00810724	0.0235278	-0.00332175	-0.00317655	-0.0634886	-0.0582337	-0.126029	-0.0889343	-0.0975265	-0.0445228	-0.0141238	-0.0667243	-0.10892	0.0196105	-0.258112
CCNA_01658	S-adenosylmethionine:tRNA ribosyltransferase-isomerase	0.0477871	-0.116168	0.0644472	-0.383713	-0.333082	-0.362955	-0.454048	-0.333226	-0.292032	-0.539966	-0.517406	-0.324612	-0.836871	-0.718852	-0.705541
CCNA_01659	queuine tRNA-ribosyltransferase	-0.00738295	0.0476775	-0.0180981	-0.275624	-0.325288	-0.343703	-0.574997	-0.565946	-0.458244	-0.744276	-0.425913	-0.40842	-0.693332	-0.423961	-0.372806
CCNA_01660	conserved hypothetical protein	-0.0470152	0.0856251	-0.0137584	-0.0975787	-0.171881	-0.091898	-0.486811	-0.189607	-0.196723	-0.325364	-0.332854	-0.223653	0.176998	0.0402231	0.184197
CCNA_01663	potassium-transporting ATPase A chain	0.0120007	-0.056056	0.0550955	0.0336315	0.070187	0.0473608	0.104677	0.010487	0.0502601	0.0929469	0.172759	0.194786	-0.0414228	0.110175	-0.0258228
CCNA_01664	potassium-transporting ATPase B chain	0.0779189	-0.0750509	-0.00184384	-0.0649151	-0.0641032	-0.083949	-0.00240051	0.0379907	0.0182249	-0.0284122	-0.0309627	-0.0106408	-0.1309	-0.00961824	0.0816278
CCNA_01665	potassium-transporting ATPase C chain	-0.205301	0.312373	-0.103812	-0.057627	-0.166899	-0.0263415	0.0205464	-0.183392	-0.40264	-0.00705355	-0.0661996	0.00902124	-0.0898951	0.123212	-0.141298
CCNA_01666	osmosensitive K+ channel histidine kinase kdpD	-0.0442707	-0.0246837	0.074539	-0.0544066	0.0598646	0.056649	-0.099787	0.0157307	-0.00450752	-0.0119945	-0.233848	0.0322507	0.0456249	0.102154	0.150504
CCNA_01667	two-component response regulator kdpE	0.0565855	-0.0545782	8.53974e-05	-0.0704036	-0.00704225	-0.069544	-0.109959	-0.0962317	-0.0975948	-0.0113598	-0.107227	-0.0575394	-0.118883	-0.128783	-0.0628318
CCNA_01668	sulfate transport system permease protein cysT	-0.0129497	-0.0212142	0.0356972	-0.0271024	-0.21075	-0.127791	0.133499	-0.0072408	-0.0323059	-0.00703649	0.086421	0.308139	0.0230844	-0.0417893	-0.183177
CCNA_01669	sulfate transport system permease protein cysW	-0.0157842	-0.0199032	0.0420081	0.0256028	-0.0102469	-0.0809334	0.0862944	0.0318071	0.121871	0.303647	0.235269	0.202182	0.196978	0.129939	0.0152784
CCNA_01670	sulfate transport ATP-binding protein cysA	0.047294	-0.0729941	0.034003	-0.0144642	0.0485046	0.0562654	0.20292	0.161744	0.103051	0.394048	0.170011	-0.0928753	0.232455	0.140641	0.191461
CCNA_01671	diguanylate receptor protein dgrA	-0.0091219	-0.0455885	0.0674026	0.260935	0.0431797	0.0811443	-0.188492	0.0188639	-0.160088	0.124599	0.188714	-0.198132	-0.00392816	0.114608	-0.00632744
CCNA_01672	transglutaminase-like enzyme	0.081067	0.00803105	-0.0800048	0.0344968	0.0368047	-0.00527524	-0.0447312	-0.0192027	0.0429585	0.0953852	-0.11656	0.129452	-0.0243003	0.0540727	-0.164432
CCNA_01673	alphaE superfamily protein	-0.00199163	0.0593972	-0.0414705	-0.00292803	-0.0350215	-0.0563368	0.0536121	0.0373763	-0.0664699	-0.0426662	0.0194552	-0.045799	-0.0180316	-0.00275628	-0.112858
CCNA_01674	circularly permuted ATP-grasp type 2 protein	0.000802521	0.0119802	-0.0073384	0.00222684	-0.0178704	0.00214011	-0.0266144	-0.0845896	-0.0342663	-0.00358375	-0.0193797	-0.0653276	0.0642663	-0.0868276	-0.0694803
CCNA_01675	outer membrane translocation and assembly protein TamA	-0.0124891	0.0678474	-0.0303715	-0.284174	-0.206577	-0.190023	-0.736559	-0.258498	-0.545648	-0.716481	-0.0143686	-0.486533	-1.17511	-0.571577	-0.773957
CCNA_01676	autotransporter translocation and assembly factor TamB	-0.19197	0.0295151	0.146372	-0.404183	-0.331574	-0.30526	-0.876456	-0.515966	-0.58309	-0.805424	-0.15758	-0.567278	-1.15973	-0.803029	-0.854545
CCNA_01677	carboxypeptidase G2 precursor	-0.0131092	-0.00580658	0.0495237	0.0453972	-0.0204157	0.063753	-0.135275	-0.132292	-0.0144827	0.11077	0.160169	0.254742	0.410255	0.387172	0.267214
CCNA_01678	arginine N-succinyltransferase, beta chain	-0.160372	0.048784	0.11336	-0.0602514	-0.107639	-0.0370187	-0.0637402	0.0521038	0.00584256	0.165378	-0.106182	-0.199996	0.299012	0.124397	0.0034489
CCNA_01679	succinylglutamic semialdehyde dehydrogenase	-0.0117284	-0.100431	0.116224	0.0374668	0.0290663	0.0746962	0.123993	0.0282398	0.0816239	0.00715648	0.115767	0.0753961	-0.135554	0.109969	0.0941962
CCNA_01680	succinylarginine dihydrolase	0.0866437	-0.0962409	0.00069884	0.0926964	0.113375	0.000540656	0.0532464	0.13099	0.0861856	-0.0130031	0.0701473	0.040574	0.191423	0.0129875	0.0712935
CCNA_01682	LytT-family response regulator	0.0256995	0.0635892	-0.0783683	-0.0829943	0.0900113	-0.0806007	-0.00444843	-0.0199327	0.0716126	0.114882	0.167312	0.21482	0.0233256	0.0685606	0.00692721
CCNA_01683	acetyltransferase family protein	0.0596474	-0.0896236	0.0398155	0.125555	0.103184	0.125266	0.12712	0.122006	0.087165	0.150619	-0.0168952	0.0326018	0.182265	0.250715	0.157162
CCNA_01684	phenylalanine-4-hydroxylase	-0.0681911	-0.00479113	0.0807869	-0.0795181	0.00912992	-0.0108591	0.0313858	0.121806	-0.0495561	0.128293	-0.0117304	0.156196	0.266233	-0.0203206	0.0557743
CCNA_01685	Heat shock protein HspQ	-0.0590866	0.0449612	0.00885751	0.00927111	-0.0294517	0.00418945	-0.136041	-0.0301754	-0.0430421	-0.0794646	-0.0587285	-0.10385	-0.0835487	-0.105463	-0.147293
CCNA_01686	exopolyphosphatase GppA	-0.0168211	0.000647607	0.0277868	0.0695226	0.0743942	0.00290808	-0.0620103	0.174646	0.0618381	-0.119479	0.346826	0.269845	-0.376724	-0.425156	-0.139744
CCNA_01688	potassium channel protein	-0.0473539	0.05484	0.00761369	0.00272273	0.0687411	0.00325994	0.0453486	0.151565	0.0238625	0.11158	0.114415	0.147056	0.0442519	-0.0272911	-0.00346413
CCNA_01690	MAPEG family membrane protein	-0.0348917	-0.0521924	0.125568	0.0428988	-0.0057955	-0.0319849	0.0463251	0.163786	0.117161	0.354489	0.35417	-0.101485	-0.227949	-0.243346	-0.123326
CCNA_01691	tRNA/rRNA methyltransferase	0.0153829	0.0633198	0.00241897	0.0223935	-0.03802	0.0434792	0.0814311	0.146564	0.0483456	-0.0019366	0.0831126	-0.104799	-0.0440524	0.0250977	-0.0222429
CCNA_01693	LysR-family transcriptional regulator	0.00809773	-0.0287466	0.0337811	0.0437735	0.0386876	-0.0651057	-0.10393	-0.144924	-0.240383	0.0116853	-0.0216942	-0.102663	0.0380713	-0.228624	0.0180727
CCNA_01694	CocE/NonD family hydrolase	-0.0357821	0.0377187	0.00584768	0.153694	0.0723522	0.118784	0.204171	0.280603	0.259005	0.244054	0.322864	0.213246	0.212265	0.242291	0.235511
CCNA_01695	TonB-dependent outer membrane receptor	-0.0285126	0.00562232	0.0291899	-0.0176806	-0.0274599	-0.0841902	-0.0573722	-0.0139017	-0.0804495	-0.00197353	-0.0514437	-0.103929	-0.0503779	-0.0735775	-0.174656
CCNA_01696	aminobenzoyl-glutamate transport protein	0.0294152	0.00238119	-0.0207866	-0.0610552	-0.00071932	-0.00766831	-0.00711766	-0.0595384	-0.069236	0.00325405	-0.0176104	-0.131406	-0.0235631	0.0251669	-0.00452473
CCNA_01697	putative poly-gamma-glutamate capsule biosynthesis protein	-0.0408087	-0.0142474	0.0795744	-0.0158564	0.0318245	-0.00590371	-0.0374928	0.00255042	-0.17695	-0.141225	-0.0901721	0.0151338	0.0772233	0.0738152	0.241345
CCNA_01698	periplasmic 3-ketoglycoside hydrolase	-0.0014651	0.0370703	-0.0227047	0.0284898	-0.0115701	0.073635	-0.108239	-0.0236942	-0.0310518	0.0403957	-0.0534864	-0.0820667	0.0169672	0.0232206	-0.134465
CCNA_01699	LacI-family transcriptional regulator	0.0871631	0.00388153	-0.0837045	0.0142406	-0.03192	-0.0301586	-0.0935654	0.0295869	-0.280349	-0.0961757	-0.264261	-0.121538	0.0831137	-0.0308247	-0.0199794
CCNA_01700	3-ketohexose transporter	-9.28779e-05	0.0274165	-0.0139064	0.0611716	-0.0208091	0.0530537	0.156815	0.0283931	-0.0145108	0.203404	0.0381069	0.0623145	-0.108321	-0.11307	0.0267773
CCNA_01701	3-ketoglycoside epimerase	0.126741	-0.0438687	-0.0904987	0.125878	0.0911643	0.104922	0.0370086	0.0436784	0.0289025	0.0385515	0.00920786	-0.0824362	-0.145388	-0.0359298	0.102576
CCNA_01702	NAD-dependent 3-ketohexose reductase	-0.0412195	0.102527	-0.0715573	-0.0606256	-0.177817	-0.0966343	-0.048768	-0.0136417	-0.203946	-0.139646	-0.145699	-0.1355	-0.119277	-0.0165017	-0.103188
CCNA_01703	3-ketoglycoside pathway epimerase	0.025202	-0.0130618	0.00267711	0.0245381	0.0217307	-0.0480531	-0.043194	-0.0110357	0.0189929	0.040388	-0.0269061	-0.00973476	-0.155525	-0.21641	-0.204574
CCNA_01704	periplasmic glucoside 3-dehydrogenase, cytochrome c2 component	-0.0500054	0.116913	-0.0689261	-0.00680434	0.143537	-0.0224049	-0.169735	0.231562	-0.064888	-0.132198	-0.00492315	0.134921	-0.102632	0.169147	-0.128943
CCNA_01705	periplasmic 3-ketoglycoside hydrolase	-0.00907262	0.0619366	-0.0495812	0.179564	0.0938673	0.136578	0.284028	0.36432	0.141965	0.156726	0.134112	0.138653	0.283965	-0.0369997	-0.113858
CCNA_01706	periplasmic glucoside 3-dehydrogenase, lacA subunit	-0.0131863	0.0228012	0.00112382	-0.0460284	-0.00514502	0.013071	0.0146416	0.0475919	-0.00857598	0.0578538	-0.0625304	-0.0154277	0.0267457	-0.00779868	-0.0562777
CCNA_01707	periplasmic glucoside 3-dehydrogenase, lacC subunit	-0.0319746	-0.0431451	0.0786314	-0.0364972	0.0366043	-0.0202175	0.118672	0.119229	0.116094	-0.127289	-0.0549672	0.182179	-0.4144	-0.217642	-0.0148526
CCNA_01708	hypothetical protein	-0.152815	0.165739	-0.00645842	-0.151817	-0.132277	-0.110665	-0.160005	0.011796	-0.043156	-0.0348803	-0.161279	-0.123722	0.0914353	-0.295294	-0.251759
CCNA_01710	BetA-family choline dehydrogenase	0.0687276	-0.0647567	0.00591094	0.058718	0.0644767	0.107778	0.141469	0.253757	0.0318732	0.176502	0.162399	0.19788	0.203238	0.0542717	0.045995
CCNA_01711	MecR antirepressor / ankyrin repeat family protein	-0.033855	-0.0078337	0.0526732	0.00078098	-0.0920928	0.0320423	-0.10291	-0.14587	-0.12798	-0.202612	0.0216335	0.124538	-0.201119	-0.162249	-0.225195
CCNA_01712	CopY/TcrY family transcriptional repressor	0.0882032	0.0268268	-0.112923	-0.0389212	0.301819	0.133787	0.416018	0.484796	0.458426	0.322649	0.560317	0.49396	0.508296	0.149596	0.148612
CCNA_01713	2'-5' RNA ligase family protein	0.0314561	0.0776023	-0.0903755	-0.0518733	-0.0138438	-0.177457	0.0824917	0.0307856	-0.0272263	0.0968426	-0.0411326	-0.0118995	-0.285583	0.0831235	-0.06997
CCNA_01714	Spx/MgsR-related protein	-0.145899	0.1265	0.0408653	-0.0209796	0.123779	-0.0318513	0.112339	-0.0337587	0.00569667	0.0142249	-0.0238967	0.00446255	0.3512	0.0508853	-0.0444974
CCNA_01715	GPH-family phosphatase	-0.0352035	0.0177551	0.0336834	0.0330172	0.0390669	0.000467551	0.122905	0.301373	0.108638	0.0852085	0.310872	0.28773	-0.123115	0.065274	-0.0320636
CCNA_01717	hypothetical protein	-0.0107297	-0.0448306	0.058528	0.00126378	-0.0122745	0.0628441	-0.196973	0.0898677	-0.0520436	-0.264816	0.0951115	-0.0409017	-0.0170564	0.0476893	-0.0373227
CCNA_01718	RNA polymerase ECF sigma factor	0.135404	-0.157383	0.0932322	0.100983	0.310239	0.385527	0.246474	0.317964	0.367696	-0.132162	0.388072	0.111829	-0.362073	0.296697	-0.0897441
CCNA_01721	RNA polymerase ECF sigma factor	-0.00291343	-0.0920582	0.104428	-0.115235	0.0219262	-0.0102535	-0.0135558	0.0388488	-0.0379014	-0.0532099	0.10767	-0.0909789	0.110617	0.1622	-0.0915476
CCNA_01724	Tetratricopeptide repeat protein	-0.151296	-0.156151	0.556486	-1.15354	-1.35284	-1.88154	-0.951628	-1.38094	-3.84419	-1.57495	-1.99188	-2.25411	-0.374995	-4.53366	-4.45457
CCNA_01727	methyl-accepting chemotaxis protein	0.0241458	0.0821371	-0.0981068	0.0847028	0.144438	0.0983425	0.138004	0.0810188	0.0797077	0.191282	-0.000541167	0.0412481	0.197656	0.316998	0.159327
CCNA_01728	short chain dehydrogenase	0.0349711	-0.28979	0.231105	0.114913	0.242819	0.158434	0.0212083	0.0661689	0.0725383	0.0110936	0.133837	0.165943	0.680585	0.609157	-0.097319
CCNA_01729	transporter, sodium/bile acid symporter family	0.231744	-0.128496	-0.163839	-0.179749	-0.0376172	0.084157	-0.345936	0.122701	-0.0319046	0.0134059	0.307399	0.234006	0.338676	0.261933	0.520769
CCNA_01730	amidophosphoribosyltransferase	0.0503634	0.0370822	-0.0711191	0.0889505	-0.0164857	0.01294	0.0842079	0.296387	0.112737	-0.0471389	-0.186574	0.0601973	0.719634	0.836097	0.427773
CCNA_01731	colicin V production protein CvpA	0.105672	-0.145146	0.00680191	-0.103275	-0.0665936	-0.166853	-0.148071	0.0702591	0.0447999	-0.0806083	-0.261926	-0.390071	0.297184	-0.0777809	-0.826152
CCNA_01732	DNA repair protein RadA	-0.0222386	0.0422549	-0.0212343	-0.146095	0.0440622	-0.0686063	-0.293939	-0.111954	-0.147204	-0.103464	-0.289024	-0.401646	-0.0827669	-0.126417	0.0194174
CCNA_01733	alanine racemase	-0.0241229	-0.0982259	0.113035	-0.186494	-0.0480601	-0.231321	-0.360142	-0.178141	-0.227721	-0.78527	-0.778465	-0.821149	-0.343513	-0.168855	-0.298163
CCNA_01734	MarC family integral membrane protein	-0.0467515	0.080613	-0.0287987	0.0449258	-0.0746937	0.0342584	-0.0102161	-0.131859	-0.0330571	0.0427105	-0.157345	-0.00236669	0.213135	-0.0225917	0.0584648
CCNA_01735	PaaI thioesterase family protein	0.468429	-0.120455	-0.379076	-0.00634403	-0.0585268	-0.00370694	-0.231475	-0.12924	0.0565945	-0.472662	-0.236802	-0.605099	0.0349589	-0.0654605	-0.607667
CCNA_01736	TetR-family transcriptional regulator	-0.06859	-0.0580053	0.227966	0.0850494	-0.123078	-0.104189	-0.0503208	0.198432	-0.0173166	0.286921	0.115267	0.115602	0.0822853	0.134446	0.00069227
CCNA_01738	TonB-dependent outer membrane receptor	0.0071355	-0.00310887	0.0162268	-0.020398	0.0543895	-0.0342278	0.04187	0.118279	0.0394654	0.189999	0.16367	0.105375	0.212005	0.0217158	-0.0193194
CCNA_01739	LSU ribosomal protein L9P	0.291289	-0.0306717	-0.229197	-0.329265	0.138967	0.25975	0.522051	-0.0181995	0.646717	0.464368	0.79017	1.05083	1.04832	0.897962	0.56259
CCNA_01742	hypothetical protein	-0.0238961	0.0274258	0.00843095	-0.0422159	-0.043364	-0.0326064	-0.08727	0.0664223	0.0740524	0.0140289	0.10444	0.114061	-0.00664272	-0.320967	0.0917347
CCNA_01743	sterol desaturase family protein	-0.00465321	-0.00296802	0.0279075	-0.0312298	-0.0107266	-0.0628788	0.0129557	0.140188	0.00826973	0.00504966	0.0659912	-0.0561405	-0.0206854	-0.103965	0.044673
CCNA_01744	AraC-family transcriptional regulator	0.120218	-0.122872	0.00673434	-0.14551	-0.102743	-0.0611245	-0.198362	-0.00100503	-0.202757	0.0759707	0.0455128	-0.117826	-0.191044	-0.13948	-0.24425
CCNA_01745	thioredoxin peroxidase	-0.0997948	0.105818	0.0270761	-0.0382775	0.0202075	0.045979	-0.0568967	-0.0687524	-0.167219	-0.0598335	-0.0943005	0.0616659	0.0819241	-0.199719	0.022652
CCNA_01748	methyltransferase	0.0419646	0.0124254	-0.0384542	0.0687312	-0.028875	0.0566861	0.00813247	0.0872559	0.00678132	-0.0486073	0.109391	0.0687694	0.0198675	-0.0688459	-0.127045
CCNA_01751	aminodeoxychorismate lyase	-0.0700241	0.0932786	-0.0221457	0.0963266	0.172973	0.137452	0.237215	0.341881	0.397135	0.232838	0.389886	0.321654	-0.105134	-0.309636	-0.171947
CCNA_01752	YicC-family protein	0.114042	-0.0860911	0.00233657	0.229932	0.275997	0.0847063	-0.00948559	-0.0155315	-0.0254384	0.0860746	0.000938172	0.152429	0.385178	0.615279	0.289501
CCNA_01754	transglycosylase associated protein	-0.0308833	0.0248537	0.0193486	0.0227582	-0.00117449	0.0858803	-0.140609	-0.00588473	-0.0640242	-0.0421932	-0.00801783	-0.0630126	0.0305151	-0.0896668	0.0246255
CCNA_01755	two component sensor histidine kinase	-0.098607	0.0561935	0.0558024	-0.0356712	-0.0314247	-0.0222473	-0.0606845	-0.0452686	-0.00568157	-0.0853336	-0.040248	-0.0225499	-0.0745892	0.0278435	-0.262508
CCNA_01757	dimethyladenosine transferase	-0.020411	0.0685939	-0.0243463	0.410983	0.460711	0.39186	0.463861	0.471502	0.535757	0.362337	0.352713	0.732643	0.814087	0.630452	0.645993
CCNA_01763	multifunctional aminopeptidase	0.176896	-0.241694	0.0584862	0.0603591	0.0193372	-0.0723306	0.255933	0.123229	0.172689	0.578714	0.762397	0.479296	0.256997	0.0460656	0.0452734
CCNA_01765	peptidase inhibitor, I78 family	0.117977	-0.12503	-0.0157643	0.00884666	-0.547813	0.0518928	-0.0195513	-0.210362	-0.326091	-0.616237	-0.472062	-0.68289	-2.89482	0.0108548	-0.884409
CCNA_01766	CsgG-related curli protein	-0.0184241	0.0155035	0.0325673	0.00813472	-0.0544669	-0.0403496	0.0341178	0.171288	-0.01551	0.0871222	0.0942054	-0.00678541	0.169866	-0.0922007	-0.0884624
CCNA_01767	cytochrome C family protein	0.00974247	-0.00943946	0.0136696	-0.185822	0.0137415	-0.0270361	0.147697	-0.126578	0.0233806	0.186685	0.352698	-0.0497049	-0.0943886	-0.00777626	-0.0193271
CCNA_01768	hypothetical protein	0.317452	0.081704	-0.419149	-0.229738	0.257972	0.116787	-0.27781	0.0901347	0.269418	0.116204	-0.444813	-0.379309	0.373867	0.185047	-0.570197
CCNA_01769	ABC transporter ATP-binding protein	-0.0396249	0.0264013	0.0273608	-0.0269906	-0.108631	-0.1397	-0.216984	0.0251004	-0.0691348	-0.0651451	-0.0362646	-0.0160558	-0.0409773	0.0166539	-0.137734
CCNA_01771	hypothetical protein	0.0862349	0.0746529	-0.117384	0.185687	0.0744612	0.0222244	0.163519	0.228824	0.278966	0.394683	-0.230175	0.519983	0.331278	-0.312648	0.399805
CCNA_01772	conserved hypothetical membrane protein	0.107427	-0.0391866	-0.0692301	-0.0221484	-0.0173012	-0.0260844	-0.0191988	0.0446938	-0.0125072	0.130594	0.0141621	-0.0218709	0.0127492	0.0298386	-0.0331108
CCNA_01773	SNARE-associated family membrane protein	0.0126447	0.107615	-0.108431	-0.0231878	-0.0101178	-0.0961675	0.0205799	-0.00306529	0.0433339	-0.157804	0.0770109	-0.169173	-0.189345	0.0532557	-0.280954
CCNA_01774	phosphoribosylglycinamide formyltransferase	-0.138278	0.184409	-0.0560569	-0.113403	-0.299453	-0.184445	0.0623891	-0.451046	-0.466294	-0.528167	-0.382677	-0.502949	0.355482	0.0648928	0.59663
CCNA_01775	phosphoribosylformylglycinamidine cyclo-ligase	0.046013	-0.0267243	-0.0184014	0.0410324	0.0407692	0.099745	0.121558	0.207189	0.069709	-0.0017106	-0.178839	0.133078	0.648167	0.562818	0.58498
CCNA_01777	hybrid sensor histidine kinase/receiver domain protein	-0.0132901	0.0124431	0.0235459	0.0291411	0.0998374	0.030894	0.0793844	0.0917267	-0.00288531	-0.140922	0.0174962	0.0720457	-0.0592117	0.102058	0.100641
CCNA_01778	penicillin-binding protein	-0.0379465	0.0528596	-0.0146505	0.0708131	0.0720519	0.12453	0.0480618	0.0708797	0.031433	0.0312326	-0.0346659	0.0328008	0.0967122	0.183089	0.122648
CCNA_01780	exopolyphosphatase	-0.0203864	-0.0425034	0.0810237	0.0423002	-0.0444345	-0.0170502	-0.111001	0.131835	-0.0773397	0.124953	-0.151683	-0.536396	0.631451	0.392658	0.376865
CCNA_01781	hypothetical protein	-0.0759838	0.110923	-0.00590361	0.0662642	-0.0246961	0.0835279	-0.0811155	0.0289638	-0.0020828	0.0456279	-0.0742034	-0.0740406	0.0457501	0.0582318	-0.226641
CCNA_01782	polyphosphate kinase 1	-0.00244725	0.0801527	-0.0579613	-0.0304261	-0.00157033	0.0385558	-0.0862811	0.0597333	-0.0390349	-0.0301362	0.0130719	-0.0162494	-0.111893	-0.189753	-0.227966
CCNA_01784	hypothetical protein	0.0149664	0.119826	-0.138495	-0.31765	-0.04159	0.0437475	-0.242403	0.0768129	0.0405956	-0.139296	-0.172045	-0.415914	0.0727472	0.0043025	-0.215761
CCNA_01785	hypothetical protein	-0.0962257	0.049825	0.0629658	-0.00439	0.0502065	-1.95388e-05	0.0483415	-0.000416867	0.0503579	0.131342	0.14695	0.179245	0.0516973	-0.11187	-0.00218627
CCNA_01786	EcsC family protein	0.177357	-0.12999	-0.0429863	-0.214701	0.0696389	0.199828	-0.0339064	0.000563561	-0.411451	-0.400442	-0.175646	-0.156143	0.265856	0.108531	0.48062
CCNA_01788	hypothetical protein	0.231758	-0.126852	-0.0935023	0.145846	-0.237566	-0.0821715	-0.0801703	0.235612	0.123672	-0.0231307	0.0171515	0.388146	0.778044	0.158044	-0.658088
CCNA_01789	acetyltransferase, GNAT family	-0.0118139	0.0885091	-0.0642606	0.0540802	0.182702	0.138436	0.199527	-0.00634474	0.0475239	-0.0329093	0.015843	-0.00915773	0.123493	-0.132819	-0.281146
CCNA_01793	aspartate protease	0.202147	-0.155872	-0.0306323	-0.0693404	0.0930469	0.19125	-0.122817	0.0158795	-0.10472	-0.0679936	-0.0552278	0.328543	0.465603	0.217695	-0.33401
CCNA_01794	enoyl-CoA hydratase/isomerase family	0.0673124	0.00336707	-0.0555363	0.157494	0.187044	0.247688	0.207377	0.296788	0.451704	0.308668	0.519945	0.243958	0.245923	0.380972	0.460447
CCNA_01795	phosphopyruvate hydratase	0.271683	-1.02073	0.588352	-0.371502	-0.197455	-0.684639	-1.20932	-0.614985	-1.27618	-1.55096	-0.704421	-1.5632	0.36263	0.404378	-2.28503
CCNA_01799	pyruvate dehydrogenase E1 component alpha subunit	-0.1475	0.229637	0.290086	0.365037	0.740301	0.306101	1.1438	1.58994	1.31106	1.55209	2.38369	1.86595	1.39121	1.41268	1.7947
CCNA_01800	pyruvate dehydrogenase E1 component beta subunit	0.086066	-0.30141	0.303416	0.229034	0.584772	0.57106	1.19724	0.878479	1.15103	2.53415	2.7108	1.77739	1.50063	2.11647	1.97278
CCNA_01801	hypothetical protein	-0.18578	0.23725	-0.0528141	0.0424561	0.269137	-0.0138794	-0.140384	0.994693	0.433961	0.473439	0.739253	0.879213	0.484513	0.470531	0.523647
CCNA_01804	glutathione peroxidase	0.00228589	0.0222989	-0.0133943	0.26626	0.244505	0.214595	0.54037	0.91498	0.738492	0.635318	0.872241	0.787843	0.191793	0.219404	0.0142241
CCNA_01805	dihydrolipoamide dehydrogenase	0.326526	-0.488043	0.0573182	-0.0277682	0.391062	0.229566	0.934622	1.86108	0.996272	1.35807	2.31002	2.30828	0.654734	1.3422	1.13195
CCNA_01806	hypothetical protein	0.074095	-0.0468069	-0.0190976	-0.0593493	-0.0609247	-0.0985948	-0.0681824	0.00488737	0.0535771	-0.0317957	0.0356911	0.0519465	-0.10033	-0.143261	-0.212418
CCNA_01807	acyl-acyl carrier protein synthetase	-0.0892988	-0.00978391	0.0540846	-0.00715425	0.00112583	-0.000350004	0.0464493	0.0310216	0.00176327	0.365294	0.134137	0.326768	0.357962	0.146872	-0.109605
CCNA_01808	lysophospholipase L2	-0.0146056	0.00398369	0.0364681	0.0815636	0.00858426	0.041202	-0.147011	-0.260821	-0.0978316	0.00546878	0.0462691	-0.0826598	-0.298113	-0.293395	-0.109876
CCNA_01811	competence/damage-inducible protein CinA	-0.0659359	0.059727	0.0615097	0.138876	0.109294	0.115204	0.215001	-0.0245111	0.204548	0.18391	0.153347	0.22497	-0.2049	0.155894	0.0869672
CCNA_01813	tRNA-dihydrouridine synthase	-0.00894358	-0.0646977	0.0866093	0.122749	0.0858395	0.11797	0.235368	0.408346	0.199651	0.25627	0.146745	0.227852	0.0474917	0.0704295	-0.0255204
CCNA_01814	nitrogen regulation protein ntrB	-0.597976	0.721258	-0.119681	0.284298	0.154171	0.127026	0.599157	-0.231845	0.388733	-0.0256327	0.704099	-0.0995782	0.827899	0.800667	1.21523
CCNA_01816	nitrogen regulation protein ntrY	0.0311174	0.01088	-0.027153	-0.294465	-0.314831	-0.379484	-0.339618	0.0126363	-0.118678	-0.121458	-0.0409244	-0.0819523	0.27401	-0.0581938	-0.0145996
CCNA_01817	nitrogen assimilation regulatory protein ntrX	-0.060255	-0.00279934	0.0718216	-1.05077	-0.963036	-0.782687	-0.950277	-0.468432	-0.295382	-0.578379	-0.382939	-0.679841	0.427525	-0.0327501	0.271184
CCNA_01818	D-alanine aminotransferase	0.0235811	-0.0261396	0.0122322	-0.107723	-0.00333778	-0.0273918	-0.13353	0.00642173	-0.0348129	-0.0108546	-0.0811799	0.0760203	-0.0626047	-0.0432288	-0.0208675
CCNA_01820	GTP-binding protein hflX	-0.0530486	0.0363649	0.0210588	-0.0112554	0.00434065	0.0121148	-0.0949005	0.07028	-0.0458983	-0.0802674	-0.115659	0.0099779	0.00811151	-0.225821	0.146377
CCNA_01821	nucleoside triphosphate pyrophosphohydrolase	0.0934849	0.00782662	-0.11824	-0.199743	-0.271632	-0.166421	-0.226936	-0.214144	-0.0402681	-0.200388	-0.161501	0.0610424	-0.0398112	-0.128891	0.0235394
CCNA_01822	melibiose carrier protein	-0.0312479	0.0540786	-0.0118697	0.0952943	0.0156374	0.0516299	0.0780103	0.132432	0.0633158	0.0955437	0.144839	0.140809	0.0561299	0.0404651	-0.0972298
CCNA_01826	vitamin B12 transporter BtuB	0.0372686	-0.00479211	-0.0179941	0.045877	0.0648693	0.0766785	0.057217	0.310709	0.1698	-0.185274	-0.193507	-0.250611	-0.318172	-0.263239	-0.336706
CCNA_01827	cobyric acid synthase CobQ	0.0328778	0.0770094	-0.082634	-0.278482	-0.117305	-0.136195	0.300794	-0.324731	0.200807	0.129904	0.0967752	0.0718139	-0.717012	0.185113	-0.776481
CCNA_01828	conserved hypothetical protein	0.24459	-0.253819	0.078971	0.0349084	0.186912	0.0888914	-0.19	-0.00611604	0.12456	0.416791	-0.0438825	-0.102216	0.397708	0.314363	0.366347
CCNA_01829	SalR-family ligand-binding transcriptional regulator	-0.0804552	-0.0380778	0.123468	0.122376	0.034766	0.18795	0.140255	0.0758862	0.0825842	0.137341	0.156098	0.120385	0.248095	0.0118624	0.388979
CCNA_01830	TonB-dependent receptor	-0.0218893	0.00198699	0.0276042	0.119759	0.074056	0.129023	0.099388	0.175581	0.124154	0.095015	0.0999389	0.113582	0.182525	0.109923	0.136893
CCNA_01831	tryptophan halogenase superfamily protein	0.0456361	0.00828331	-0.0417071	-0.0417528	-0.0159209	0.0226286	-0.117224	-0.0170797	-0.100697	0.0527503	0.0448389	-0.123166	0.122553	0.142784	0.20195
CCNA_01832	beta-glucosidase	-0.0249422	0.0458091	-0.00455528	-0.0383462	-0.0281558	0.0162064	-0.0216034	-0.0480923	-0.0347476	-0.0167045	0.0408652	-0.0687465	0.0350967	-0.0171205	0.000639203
CCNA_01833	glucosylceramidase	0.0436119	-0.0106463	-0.0235139	0.0968303	0.0525026	0.0329216	0.083009	0.0913991	0.0349842	0.116638	0.0339092	0.144249	0.237861	0.0906893	0.220643
CCNA_01834	ABC-type transport permease involved in lysophospholipase L1 biosynthesis	-0.0733039	0.0700231	0.0167963	0.16379	0.116976	0.204384	0.098908	0.22935	0.118625	0.0546714	0.223255	0.156467	0.160764	0.353679	0.0159812
CCNA_01835	ABC transporter ATP-binding protein	0.00054747	-0.17575	0.112887	-0.258845	0.326502	0.0350241	0.00316056	-0.372295	-0.125506	-0.0772946	-0.421662	-0.171582	-0.35941	0.074656	-0.0929546
CCNA_01836	acyl-CoA thioesterase I/lysophospholipase	0.00544008	0.0204073	-0.00655133	-0.0182788	0.0860983	0.00767855	-0.0581232	0.0687388	-0.0192433	0.121939	-0.097171	-0.147113	-0.115729	0.234529	0.0837897
CCNA_01837	transposase, IS30 family	0.0204121	0.000606597	-0.00129514	0.0535957	-0.0459838	-0.0430499	-0.0150637	-0.0119916	0.00997939	0.0102837	-0.0560477	0.00759998	0.021168	0.102862	-0.111073
CCNA_01840	MerR-family transcriptional regulator	0.0179155	0.0302568	-0.0483373	0.0506871	0.0670181	0.0736975	0.199944	0.455971	0.249882	0.308289	0.402677	0.435385	0.0713973	-0.116443	-0.0922079
CCNA_01841	isocitrate lyase	0.0557568	-0.034504	-0.0209105	0.0114162	0.0379535	0.0900655	-0.0328284	-0.0489049	-0.0157964	0.124204	-0.0310731	0.0534526	0.022458	0.0873942	0.0182936
CCNA_01843	malate synthase	0.0599125	-0.00548389	-0.0572735	0.137378	0.0427761	0.0510869	-0.0076869	-0.0737842	0.213238	0.0466579	0.0199393	0.0381758	0.106573	0.0856357	-0.0892805
CCNA_01844	DNA integration/recombination/inversion protein	0.0619256	-0.01308	-0.0269942	0.0552242	0.00978837	-0.0154845	0.0671015	0.129428	0.0307688	0.130108	0.112492	0.244176	0.0936113	0.239902	-0.110262
CCNA_01845	two-component response regulator protein	-0.0369151	0.0294774	-0.0452638	-0.015883	-0.0909776	-0.230377	-0.0631949	-0.0731576	-0.154515	-0.228826	-0.0468618	-0.0841555	-0.265281	-0.054843	-0.546971
CCNA_01846	two-component sensor histidine kinase	0.00667579	-0.00189935	0.00123368	0.0498265	0.0710094	0.0929229	0.20133	0.144785	0.141903	0.12647	0.188667	0.257639	0.131852	0.270198	0.198219
CCNA_01847	cytochrome c oxidase assembly protein Surf1	-0.0573226	0.0125765	0.0504067	-0.00551202	-0.0163748	-0.0502921	0.00560905	-0.12044	-0.115945	-0.0514393	0.0345866	-0.141571	-0.0287538	0.11869	-0.217212
CCNA_01848	quinol cytochrome oxidase polypeptide IV	0.0799559	-0.0452039	-0.0176299	0.0447741	0.0358804	0.0145048	0.0751789	0.0719135	0.0491293	0.165233	-0.0107538	0.0180396	0.0132442	0.280122	0.131597
CCNA_01849	quinol cytochrome oxidase polypeptide III	0.0245656	-0.0209594	0.00580293	0.0428347	0.0931447	0.0222159	0.21177	0.272858	0.200677	0.225864	0.232	0.166453	0.330902	0.367062	0.353431
CCNA_01850	quinol cytochrome oxidase polypeptide I	0.0140455	-0.0322469	0.0286291	0.00693406	0.0236344	-0.033102	0.00188195	0.0777311	0.0428476	0.125956	0.174418	0.0981323	0.208393	0.225963	0.265864
CCNA_01851	quinol cytochrome oxidase polypeptide II	0.0711103	0.0273588	-0.0829187	0.125892	0.278846	0.257468	0.247804	0.349199	0.291633	0.270074	0.432351	0.265443	0.58704	0.33193	0.419991
CCNA_01852	major facilitator superfamily transporter	0.123363	-0.0588699	-0.0595758	0.0243117	-0.0124565	-0.0433225	-0.0194838	-0.0867458	-0.118608	0.030728	0.155115	0.00489113	-0.0471113	0.035689	0.0334342
CCNA_01853	conserved hypothetical protein	0.301911	0.0110913	-0.29992	-0.236065	0.459072	-0.420371	-0.367599	0.0438795	0.512073	-0.0270301	0.434218	0.655993	-0.136505	-0.210498	-0.0634847
CCNA_01854	GntR-family transcriptional regulator	-0.0608722	0.126262	-0.0450328	-0.213848	-0.157936	-0.150924	-0.258781	-0.461901	-0.275701	-0.156228	-0.112281	-0.436883	-0.00974952	0.0243961	-0.070314
CCNA_01855	iron/manganese superoxide dismutase	-0.0117735	0.0113402	0.00829072	-0.00838053	-0.0232949	0.0206386	0.0688973	-0.0114813	-0.0621304	0.209419	0.0958191	0.205715	-0.00758362	-0.0590878	0.0800385
CCNA_01856	TonB-dependent receptor	0.0208833	-0.00997509	-2.63081e-06	-0.00993108	0.00844981	-0.0232465	0.0568876	0.000271991	-0.0460541	0.00197551	0.0215251	-0.0443157	0.022033	-0.00460563	-0.109884
CCNA_01857	AraC-family transcriptional regulator	-0.0472947	-0.00781682	0.0636314	-0.00993202	-0.0406798	-0.00449723	-0.0854931	-0.0680772	0.0134056	-0.0857159	-0.0531778	0.132541	-0.00981994	0.0124533	-0.0689366
CCNA_01858	AraC-family transcriptional regulator	0.0506845	-0.0474614	0.0159318	-0.045166	-0.0724966	-0.153787	-0.20669	-0.440944	-0.183025	-0.00761087	0.0430693	-0.166076	-0.107564	0.033894	0.0436049
CCNA_01859	TonB-dependent receptor	0.027701	0.0160558	-0.0343382	0.0422648	-0.0116422	0.0182022	-0.00473911	-0.0174797	-0.030383	0.00468188	0.0256932	-0.0765563	0.0514394	0.0196768	-0.124509
CCNA_01860	iron-regulated membrane protein	-0.0473094	0.0282143	0.0200336	-0.00685227	0.00409395	-0.113261	-0.0929067	-0.164041	-0.093103	-0.0126027	-0.0161152	-0.128071	-0.134815	-0.135979	-0.216939
CCNA_01861	hypothetical protein	-0.0428066	-0.00766616	0.0505708	-0.0067515	0.0305543	-0.0146274	0.0315497	-0.0451314	0.0299409	0.0473857	0.0747419	0.0946601	0.073889	0.0457282	0.0366466
CCNA_01862	hypothetical protein	0.0978203	-0.142794	0.0569607	-0.0491289	-0.07108	-0.085294	0.187943	-0.119127	0.104843	-0.1065	0.162179	0.13479	-0.0245211	-0.00743826	-0.168607
CCNA_01863	outer membrane efflux protein	-0.0817579	0.056894	0.0363273	0.211259	0.254948	0.298124	0.147847	0.224981	0.253657	0.126822	0.0643508	0.208103	0.265355	0.209192	0.281233
CCNA_01864	TetR-family transcriptional regulator	-0.0214391	0.0545828	-0.0419677	-0.213718	-0.140513	-0.0250823	-0.440329	-0.23287	-0.465746	-0.606499	-0.125072	0.0247734	-0.262432	-0.0323264	-0.020973
CCNA_01865	periplasmic multidrug efflux lipoprotein precursor	0.0929042	-0.0727101	-0.0122127	-0.00701309	-0.0487059	-0.113462	-0.160921	-0.0387041	-0.052795	-0.0479995	-0.0714413	-0.0765765	-0.194164	-0.123795	0.00151267
CCNA_01866	cation/multidrug efflux pump acrB4	0.093009	-0.0175513	-0.0612517	-0.0888291	-0.00324977	-0.105818	-0.0906019	-0.0541072	-0.042666	0.0378289	-0.0596605	-0.0230956	-0.0535245	-0.0222859	-0.0612122
CCNA_01868	2H phosphodiesterase family protein	0.107111	-0.0205374	-0.0765542	-0.0202771	0.0943866	0.067123	0.00454669	0.0793132	-0.25498	-0.0127103	0.353291	0.0799973	0.315887	0.119409	-0.0285454
CCNA_01869	TonB-dependent receptor	-0.0218829	0.043843	-0.0101988	0.00921959	0.0540148	-0.0106308	0.0297334	-0.0121737	0.020187	0.018619	0.00989177	-0.0225294	0.141868	0.0870527	0.0620262
CCNA_01870	NagC-family transcriptional regulator	0.029782	-0.0391622	0.0148261	-0.119398	-0.0398064	-0.0747017	0.00663153	-0.0408417	-0.105471	-0.0430038	-0.043853	-0.0923286	-0.155129	-0.099314	-0.139135
CCNA_01873	magnesium and cobalt transport protein corA	-0.0209161	0.0942688	-0.0575146	0.249794	0.447127	0.294637	0.382022	0.709269	0.407116	0.277741	0.203208	0.49072	0.730749	0.418473	0.488073
CCNA_01875	acyl-CoA dehydrogenase, short-chain specific	-0.163498	0.0882327	0.0889989	-0.0778879	-0.0862789	0.00529508	-0.0121081	-0.152264	-0.0897078	-0.0803264	-0.134859	-0.026711	-0.0556891	-0.091287	-0.0712483
CCNA_01876	oxidoreductase	0.00191903	0.0283714	-0.0395971	0.00967891	-0.0451493	-0.0328468	-0.0023313	0.0033719	0.106744	0.152378	0.0895041	0.00552788	-0.0253198	-0.134196	-0.0888925
CCNA_01877	acyl-CoA thioesterase II	0.0807879	0.0504452	-0.107393	0.322502	0.137545	0.237476	0.65631	0.656882	0.364976	0.582985	0.503593	0.676657	0.29575	0.0847991	0.460081
CCNA_01878	long-chain-fatty-acid--CoA ligase	-0.011344	-0.00271275	0.0287708	-0.0292691	-0.0780824	-0.0351828	-0.110548	-0.0557394	-0.188548	-0.00249119	-0.209551	-0.0535215	-0.137307	0.0408159	-0.222801
CCNA_01879	NADH:flavin oxidoreductase, old yellow enzyme family	0.0408842	-0.0109259	-0.0312985	0.0671116	-0.0876566	-0.0745948	0.271977	0.309724	0.093093	0.204947	0.263178	0.0375362	-0.137023	-0.249238	0.122459
CCNA_01880	3-ketoacyl-(acyl-carrier-protein) reductase FabG	-0.0966452	0.0439284	0.0546978	0.0252354	0.0268031	0.0610105	-0.151092	0.0292278	-0.111698	-0.151315	0.0136906	-0.0168096	-0.138408	0.0189068	0.19008
CCNA_01882	SMP-30/gluconolaconase/LRE-like protein	0.0328739	-0.0323032	8.53974e-05	-0.0465777	0.0196351	-0.0622841	-0.0891153	-0.176842	-0.0825977	-0.0411425	-0.0427351	-0.343765	-0.207235	-0.194177	0.00730778
CCNA_01883	acyl-CoA dehydrogenase	0.0284759	0.00738278	-0.034227	0.0244297	-0.0549818	0.0404018	-0.0655654	-0.0306345	-0.0747797	-0.108602	-0.124539	-0.112003	0.15618	0.179269	0.164984
CCNA_01884	acyl-CoA dehydrogenase, short-chain specific	-0.0674321	0.0156664	0.0680883	0.191453	0.0586846	0.161886	0.255129	0.321279	0.108482	0.38413	0.242535	0.346055	0.187748	0.142004	0.0610669
CCNA_01885	short chain dehydrogenase	-0.0221324	0.0285885	0.00351618	-0.0810787	0.0199306	-0.0289768	0.0187492	-0.223539	-0.066994	0.136294	-0.214856	-0.148886	0.0439096	-0.0286043	0.133384
CCNA_01886	TonB-dependent receptor	-0.0303651	-0.0323492	0.075158	-0.0122507	-0.0186518	-0.0324068	-0.00561009	-0.0176526	-0.115553	-0.0390998	-0.090858	-0.0845395	-0.0838353	0.0153784	-0.110115
CCNA_01888	IclR family HTH transcriptional regulator	0.0307779	-0.0651171	0.0421726	0.0501523	0.0226038	-0.0193688	0.124673	0.0682373	-0.00450752	-0.122745	-0.285267	0.166049	-0.118994	-0.0645237	-0.0788427
CCNA_01889	long-chain-fatty-acid--CoA ligase	0.0512677	-0.0500781	0.010101	0.0593453	0.0389382	0.0732922	0.0405681	0.0354994	0.16617	-0.0253484	0.0128353	-0.0832306	0.14039	0.0626717	0.0379981
CCNA_01890	enoyl-CoA hydratase/isomerase family protein	0.0416893	0.0405101	-0.0806209	-0.0538446	-0.00834897	-0.141453	-0.036321	-0.0705863	-0.131537	-0.0588447	-0.113612	-0.274229	-0.130604	0.0332197	-0.114737
CCNA_01891	enoyl-CoA hydratase/carnithine racemase	0.0956553	0.0272792	-0.109472	0.109005	0.11368	0.0932174	-0.0664067	0.0796583	-0.0544048	0.0975566	0.132517	0.05298	0.23422	0.259313	0.237036
CCNA_01892	short chain dehydrogenase	0.0139438	0.0503299	-0.0348628	-0.0325801	0.00232031	-0.0161374	-0.0932852	-0.109827	-0.0897128	-0.0802164	-0.121374	-0.119822	0.0259159	0.120184	0.0407558
CCNA_01893	SnoaL-like domain protein	-0.151382	-0.0270956	0.196384	-0.0211342	0.0676846	-0.0425835	-0.163326	-0.182968	-0.250419	-0.22865	0.00525863	-0.600303	-0.195382	0.212144	-0.376116
CCNA_01894	FAD-NAD(P)-binding protein	-0.0345001	-0.00682274	0.0490753	-0.101626	-0.0414688	-0.0863955	-0.135276	-0.0444691	-0.0882975	-0.137248	-0.132157	-0.0632824	0.060446	0.156662	0.0477418
CCNA_01895	transporter, major facilitator superfamily	-0.04013	0.00726096	0.0374191	-0.0381306	-0.05857	-0.0320087	-0.182329	-0.0959927	-0.151243	-0.130233	-0.128297	-0.17105	0.114434	0.239753	-0.0562751
CCNA_01896	hypothetical protein	-0.0179163	0.161053	-0.117971	-0.105166	-0.30243	-0.166341	-0.108895	-0.0659444	0.0422686	0.331955	-0.0732349	0.294713	-0.184886	-0.407294	0.221018
CCNA_01897	metal-dependent hydrolase	-0.0569598	0.0795134	-0.00451552	0.035938	0.0389494	0.0209834	-0.141837	-0.137162	-0.103688	-0.128969	-0.167721	-0.125083	0.108053	0.462322	0.233078
CCNA_01898	Mg-dependent Dnase TatD	0.167993	-0.125239	-0.0481586	-0.467527	-0.337032	-0.344218	-0.616859	-0.545277	-0.579269	-0.923015	-0.602374	-0.44047	-0.366984	-0.217113	-0.425917
CCNA_01901	RipA-family peptidoglycan hydrolase	0.0696692	-0.122616	0.0625688	0.00147418	0.0104881	0.00638995	-0.0895945	-0.1602	-0.258564	0.012077	-0.34443	-0.190946	0.0514906	0.356466	0.339168
CCNA_01902	nickel-responsive regulator NikR	-0.0499885	0.0922991	-0.0393176	-0.0408036	-0.0204434	-0.071553	-0.284679	-0.00730567	-0.211448	-0.287227	-0.301611	-0.199584	-0.107706	0.0524729	-0.0399736
CCNA_01903	urea carboxylase-associated protein 2	0.050051	-0.0364513	-0.00284855	0.0747794	0.122416	0.0528173	-0.129678	0.188413	-0.0382047	-0.294538	0.0812306	-0.325089	0.133419	0.0316899	0.0749009
CCNA_01904	urea carboxylase-associated protein 1	-0.0461999	0.00972562	0.0541499	0.062894	-0.0396407	-0.112854	-0.0561223	-0.15377	-0.0914381	-0.118433	-0.0828797	-0.254324	0.216345	0.26887	0.224716
CCNA_01905	urea carboxylase	-0.027888	0.0142947	0.0258554	0.0291163	0.0341107	0.0391295	-0.0815401	-0.033024	-0.0425715	-0.0194225	-0.063636	-0.139374	0.0830104	0.21818	0.177594
CCNA_01906	allophanate hydrolase	0.0337518	-0.0173996	0.0111684	0.136698	0.0935349	0.141319	0.167436	0.219871	0.0660682	0.0985474	0.0643197	0.240002	0.290765	0.200163	0.177277
CCNA_01907	ABC transporter ATP-binding protein	0.123239	-0.126118	-0.000377904	0.103432	-0.208695	-0.0501642	0.129305	-0.196043	-0.102371	-0.219919	-0.255296	-0.432521	-0.299959	-0.49464	-0.2691
CCNA_01908	ABC-type transporter, permease component	0.0759691	0.0207762	-0.0821886	0.0920503	0.109712	1.28744e-07	0.0830261	0.111404	-0.104337	0.127758	0.151416	0.0483266	-0.459488	-0.087312	-0.105168
CCNA_01909	ABC transporter substrate-binding protein	0.0176676	-0.00442268	5.33396e-05	0.0516315	0.0834757	0.0314077	0.0346918	0.145729	-0.0721042	0.0304836	0.0440786	-0.0121052	0.0418484	0.00960069	-0.00855558
CCNA_01910	ABC transporter substrate-binding protein	-0.0188353	0.0353675	0.0118358	0.0556122	-0.0471864	-0.055505	0.0311622	-0.0710182	-0.069024	0.0956398	-0.0348264	-0.0629346	-0.0397283	0.141616	-0.00454887
CCNA_01911	glyoxalase family protein	-0.086392	0.0577351	0.0348775	-0.0426402	0.00758307	0.10477	0.0191764	0.0900118	0.0408178	0.104057	0.0681628	0.202919	0.105139	0.0425912	0.00841443
CCNA_01912	protein ydhR precursor	-0.17163	0.214428	-0.0253318	-0.104958	0.155873	0.279161	-0.0726175	-0.315474	-0.21333	0.147993	-0.0690367	0.171543	-0.0640995	0.269781	-0.23116
CCNA_01913	MarR-family transcriptional regulator	0.079042	0.127353	-0.183894	0.465793	0.554685	0.395346	0.52671	0.869199	0.808428	0.537942	0.660059	0.80177	0.57476	0.719235	0.776708
CCNA_01914	16S rRNA m(2)G 1207 methyltransferase RsmC	0.0335532	0.0419728	-0.0606652	-0.00330632	0.0630078	0.142185	-0.0063836	0.241368	0.14138	-0.107681	0.0621483	0.0726754	-0.0765673	-0.0251263	0.0238939
CCNA_01915	ribosomal small subunit pseudouridine synthase A	-0.0105434	0.0672667	-0.0532252	-0.184584	-0.0977043	-0.129593	-0.25297	-0.0697997	-0.301784	0.0530246	-0.0400679	-0.214889	-0.0730975	0.0263664	-0.220607
CCNA_01916	BrkB/YihY/UPF0761 family protein	0.102981	-0.0255372	-0.0759851	0.198077	0.0063249	0.00649141	0.0914044	0.150488	-0.0293784	-0.169927	0.0566818	-0.121372	-0.0277813	0.17791	-0.146234
CCNA_01917	alpha-methylacyl-CoA racemase	0.0898404	-0.0485684	-0.0193634	-0.00723008	-0.0408746	0.0055125	-0.0434776	-0.0748654	-0.181168	-0.105537	-0.0473067	-0.338151	0.00325882	0.0164653	-0.216032
CCNA_01918	cyclic di-GMP effector protein PopA	0.0626019	-0.00351799	-0.051922	0.122332	0.156883	0.186131	0.230665	0.380453	0.268578	0.152647	0.136259	0.0826574	-0.205933	0.0341094	-0.132518
CCNA_01919	DsbA family dithiol-disulfide isomerase	0.0112937	0.0369373	-0.0220696	0.0343435	0.0466513	0.071793	-0.102374	0.0220619	-0.144616	0.0756289	-0.217968	0.0027211	0.171826	0.128519	-0.160533
CCNA_01920	transcription-repair coupling factor Mfd	0.0184952	-0.0160333	-0.00147403	-0.0721465	-0.139534	-0.124961	-0.166954	0.0488751	-0.0138556	-0.195098	0.00507347	0.0794403	0.0315967	0.0335221	0.0161682
CCNA_01922	SAM-dependent methyltransferase	0.035639	-0.0437095	0.0192361	0.0693991	0.0162587	0.00164307	-0.0182222	-0.0114445	-0.0152517	0.0811884	0.0352473	-0.0898472	0.172562	-0.0537727	-0.122301
CCNA_01923	ATP-dependent RNA helicase RhlB	0.0318375	0.00632372	-0.0312639	-0.328905	-0.319104	-0.244046	-0.677479	-0.269653	-0.351095	-0.558384	-0.329607	-0.388701	-0.139108	0.0120019	0.0992715
CCNA_01924	capsular polysaccharide biosynthesis protein	0.00375159	0.115918	-0.0862868	-0.0872717	-0.148621	-0.140912	-0.22063	-0.0784073	-0.163428	-0.174688	-0.379578	-0.156614	-0.495956	-0.0234973	-0.0789287
CCNA_01925	coniferyl aldehyde dehydrogenase	-0.0301804	-0.0207659	0.0603367	0.063466	-0.0322905	0.0090823	-0.130977	-0.0462023	-0.0925738	0.126601	-0.0902147	-0.0380569	0.0613856	0.13379	-0.0500438
CCNA_01926	GGDEF diguanylate cyclase DgcB	0.0185673	0.00904386	-0.00430061	0.0498564	0.0385695	0.000844455	0.0159512	0.127459	0.129398	0.0999889	0.121187	-0.0190081	0.0936364	0.0488865	-0.242049
CCNA_01927	enoyl-CoA hydratase	0.031796	0.0948528	-0.10288	0.162373	-0.128386	-0.0619737	-0.115277	-0.0421235	-0.0143057	-0.095888	-0.0696837	-0.00144431	-0.041528	-0.233117	0.132449
CCNA_01929	hypothetical protein	-0.0129443	0.0810771	-0.0391905	-0.0674978	-0.208338	-0.140963	-0.776354	-0.558221	-0.23283	-0.928446	-0.832394	-1.44828	-0.0643449	-0.774008	-0.332151
CCNA_01930	ADP-heptose LPS heptosyltransferase	0.0293186	0.0362837	-0.0484534	-0.0177831	-0.0488882	-0.0042845	-0.224461	-0.285521	-0.397842	-0.786052	-0.701475	-0.622591	-0.817009	-0.736543	-0.552882
CCNA_01931	TetR-family transcriptional regulator	0.0348014	-0.00306301	-0.00582204	0.019263	0.0627879	0.0583779	0.06156	0.155272	0.0945946	0.0322604	-0.0672053	0.00428964	0.0198675	-0.0998592	-0.201456
CCNA_01932	1-acyl-sn-glycerol-3-phosphate acyltransferase	-0.022003	0.026144	-0.0292804	0.130165	-0.0714927	0.126835	-0.133173	0.217124	0.0490167	0.0703936	-0.0536704	0.00542485	0.0208691	0.137423	-0.22246
CCNA_01933	hypothetical protein	-0.210792	0.103771	0.10448	-0.246284	-0.212911	-0.212694	0.00754053	-0.257317	0.026652	-0.189032	-0.165857	-0.56168	0.445778	-0.105491	0.359344
CCNA_01939	ADP-ribosylglycohydrolase	0.0261431	-0.0517617	0.0457088	-0.279803	-0.128272	-0.159907	-0.318984	0.0430034	0.135957	0.0710164	0.0564718	0.386287	-0.385296	-0.690988	-0.442856
CCNA_01942	Rrf2 family protein	0.0759924	-0.378027	0.296387	-0.250273	0.0241778	-0.258725	-0.881075	-0.254959	0.165793	-1.01833	-1.49822	-0.645739	-0.359128	-0.1916	-0.0778046
CCNA_01944	McrA-family restriction endonuclease	-0.0239997	0.00114153	0.038334	-0.0278267	0.0620274	-0.0915255	0.00705369	0.115704	0.00324189	0.0147045	0.0725772	0.123155	-0.0157455	-0.128429	-0.132761
CCNA_01945	anhydro-N-acetylmuramic acid kinase	-0.0650729	0.0555831	0.031096	-0.0780853	-0.0167362	0.124763	-0.535909	-0.143485	-0.0116971	-0.787811	-0.824879	-0.622173	-0.487395	-0.449225	-0.581252
CCNA_01947	thioredoxin peroxidase	0.0400188	-0.0180864	-0.0225325	-0.0460917	0.101404	-0.0906028	-0.0771894	0.131225	-0.0665934	-0.0512084	0.0248885	-0.0862792	0.0431226	0.026187	0.0215851
CCNA_01948	M23 family peptidoglycan-specific endopeptidase LdpA	0.0254041	-0.0476657	0.0259462	0.147376	0.0979723	0.10218	0.130265	0.108469	0.0514891	0.0109678	-0.0333435	0.126934	-0.0462007	-0.0681737	-0.252431
CCNA_01949	bactofilin A BacA	-0.0332973	0.156805	-0.11447	0.238908	0.320709	0.33881	0.172905	0.647485	0.551472	0.168215	-0.00611511	0.375976	0.612008	0.477415	0.512569
CCNA_01951	multimodular transpeptidase-transglycosylase PbpY	-0.01475	-0.0172391	0.0332519	-0.0954456	-0.109098	-0.00424872	-0.0758371	0.0310863	-0.0407923	0.0388687	0.0669508	0.0695118	-0.0199859	-0.00198716	-0.108922
CCNA_01952	N-acetylmuramoyl-L-alanine amidase AmiC	-0.318816	0.29247	-0.0836627	-0.186167	0.061011	-0.326476	0.0150896	0.213732	0.277351	-0.238417	0.0318162	-0.258578	-0.318027	-0.0701802	0.656676
CCNA_01954	ribonuclease E	-0.357043	0.1655	0.204976	-0.289055	-0.94829	-2.67804	-1.36487	-1.24298	-0.185299	-1.9139	-0.298002	0.353746	0.132614	0.289576	0.455278
CCNA_01955	zinc metalloprotease	0.115791	-0.104857	0.016038	-0.588714	-0.687951	-0.564916	-0.983156	-0.23869	-0.640946	-0.722246	-0.349841	-0.225583	-0.247022	-0.436239	-0.192775
CCNA_01956	DsbA Com1-like subfamily protein	-0.172387	0.109196	0.0860912	-0.124483	-0.222497	-0.210688	-0.168646	-0.0690564	-0.437813	-0.184703	-0.590874	-0.201136	-0.420031	-0.0761071	-0.505416
CCNA_01959	3-dehydroquinate dehydratase	-0.109011	-0.00344339	0.11942	0.122121	0.121328	0.15833	-0.0812656	0.0703297	0.101186	0.223095	0.249194	0.452566	0.526291	0.410985	0.171347
CCNA_01962	leucyl/phenylalanyl-tRNA--protein transferase	0.0471398	-0.019777	-0.0108948	-0.0553182	0.203897	0.0107656	-0.0768757	0.00928917	-0.110704	-0.215182	-0.367247	-0.177637	0.37073	0.283196	0.151064
CCNA_01963	conserved hypothetical protein	-0.0393344	0.0108897	0.0566051	0.106183	0.179474	0.0762356	0.143328	0.249087	0.198604	0.225245	0.204637	0.142888	0.166111	0.282073	0.138113
CCNA_01966	vitamin B12-dependent ribonucleotide reductase	0.00369542	0.0176902	-0.00730742	0.136366	0.145319	0.0785031	0.125687	0.15384	0.0970552	-0.00117672	0.0138846	0.0660114	-0.0530938	0.14244	-0.0307621
CCNA_01967	pentapeptide repeat protein	0.0131994	0.0907014	-0.0802242	0.153452	0.0805311	0.0862234	0.164165	0.426981	0.261456	0.409135	0.0261505	0.17719	-0.119684	0.0298439	-0.0361799
CCNA_01968	pentapeptide envelope resistance protein	-0.160732	0.228522	-0.0601533	-0.502326	-0.448198	-0.485699	-1.08544	-0.782439	-0.883397	-1.04981	-0.212645	-0.49834	0.049035	-0.0737404	0.353037
CCNA_01971	peptidyl-prolyl cis-trans isomerase	0.0302725	0.0560467	-0.0580763	-0.969325	-1.0684	-0.797942	-1.36541	-1.35371	-0.97586	-1.61004	-0.251024	-0.763673	0.29108	-0.330132	0.244323
CCNA_01972	anthranilate synthase component I	-0.0201536	-0.00212906	0.035393	0.0360555	0.00852892	0.0251236	0.0450398	0.0956602	0.0860803	0.0776895	0.000954564	0.0268499	0.0362785	0.0316229	-0.0455736
CCNA_01973	hypothetical protein	0.119588	-0.0624207	-0.0400038	0.0509231	0.0512459	-0.00763246	0.158062	0.123263	0.0230628	-0.0859803	-0.316121	-0.263126	0.173243	0.641302	0.177003
CCNA_01974	anthranilate synthase component II/para-aminobenzoate synthase glutamine amidotransferase component II	0.259048	-0.0710048	-0.153106	-0.20555	0.308438	0.143818	-0.493855	0.415154	-0.00622863	-0.107697	-0.59093	-0.019581	0.325456	0.135907	-0.413798
CCNA_01975	anthranilate phosphoribosyltransferase	0.0205667	-0.0513287	0.0615487	0.119104	-0.136564	-0.106821	0.000919705	0.235674	-0.148887	-0.0445277	0.337083	-0.0313602	-0.246296	-0.533502	-0.293912
CCNA_01976	Indole-3-glycerol phosphate synthase	-0.0963905	-0.0114706	0.11796	-0.044839	0.0907774	0.0406044	0.187875	0.0561019	0.0396697	-0.0119567	-0.0686875	-0.00870111	-0.250215	0.0807896	-0.237342
CCNA_01977	Lysophospholipid Acyltransferase	-0.0737776	0.0156513	0.0643426	0.152638	0.0756965	0.175178	0.250821	0.164474	0.195398	0.216267	0.191227	0.29011	0.341049	0.306577	-0.00672165
CCNA_01978	methyltransferase	-0.0120202	0.0476509	-0.0204007	-0.0721832	-0.107173	-0.0550519	-0.0696289	-0.0124367	-0.044784	-0.0101508	-0.0817632	-0.000623708	0.080621	0.0946055	0.0104976
CCNA_01979	LexA repressor	0.0151669	-0.0627362	0.0582328	0.0440222	0.147641	0.227644	0.0153879	0.362768	0.205677	-0.188569	0.348804	0.158486	-0.255788	-0.221795	-0.114688
CCNA_01980	PEP phosphonomutase related enzyme	-0.000348021	-0.0170531	0.0369827	0.0305894	0.0559562	-0.00879087	0.114978	0.230772	0.203226	0.1316	0.141261	0.142081	-0.182159	-0.0859811	-0.0821937
CCNA_01981	DNA translocation competence protein ComA	0.0527904	-0.0618102	0.0246903	-0.019091	0.00580101	-0.00668244	-0.146311	0.00670854	0.0755705	0.00815352	0.0392305	0.10086	-0.034095	0.157947	-0.163144
CCNA_01983	citrate synthase	0.203442	0.18515	-0.392165	0.0272303	-0.134591	0.027007	0.592506	0.0890119	0.526419	0.836408	0.877185	0.351564	1.1418	0.0525925	0.53771
CCNA_01984	FlhB-like flagellar protein	-0.0441042	-0.00858359	0.0668458	0.20814	0.168087	-0.0593073	0.217032	0.314617	0.114105	0.488504	0.388587	0.450937	0.209621	0.288699	0.2156
CCNA_01985	Flagellar hook-length control protein FliK	0.0440413	-0.024029	8.53974e-05	0.0046721	-0.0161532	-0.103618	0.0828618	-0.107171	-0.0909313	-0.0670569	0.00897772	0.0615109	0.108041	0.24752	0.0344205
CCNA_01989	(3R)-hydroxymyristoyl-ACP dehydratase FabZ	0.0436154	0.276401	-0.359049	-0.450189	0.0316571	-0.115835	0.100515	0.413103	0.149176	-0.216887	0.457973	0.294073	0.469788	0.272112	0.299969
CCNA_01991	OmpH-like outer membrane protein	-0.464721	0.464695	-0.00941898	-0.467614	-0.814829	-0.894196	-0.629958	-0.440019	-0.320566	-0.145107	-1.92899	-1.1644	0.746012	0.687856	0.499824
CCNA_01993	membrane endopeptidase MmpA	-0.0739587	0.0247113	0.0831833	-0.323051	-0.0392811	-0.230517	-0.477708	-0.314155	-0.188379	-0.498163	-0.414626	-0.390734	-0.127575	-0.230102	-0.472015
CCNA_02001	HAD/PGPPase-family phosphohydrolase	-0.0282226	-0.0428784	0.107819	-0.0532717	-0.0795929	0.036547	-0.114783	0.102896	-0.0450118	0.0549277	0.0319013	-0.0287569	-0.124864	-0.175949	-0.113727
CCNA_02002	methyltransferase	0.0576654	-0.0160026	-0.0361882	0.143722	0.159521	0.110124	0.24891	0.293992	0.190338	0.269317	0.1816	0.164127	0.101392	0.00939759	0.0630704
CCNA_02005	inosine-uridine nucleoside N-ribohydrolase	0.00551164	-0.0133386	0.0259444	-0.00458333	0.0308633	-0.00364991	0.0565507	0.0643074	0.0971265	0.213266	0.165117	0.0803604	0.00529218	-0.382731	-0.229526
CCNA_02009	hypothetical protein	0.00614308	0.0100171	-0.0101842	-0.0360844	0.14007	-0.00821699	0.0771292	0.197673	0.10707	0.260428	0.281272	0.129366	-0.00223481	-0.416281	0.0823586
CCNA_02010	hypothetical protein	-0.133307	0.100826	0.0472024	0.0680241	0.0283312	0.183521	0.107917	-0.0888966	0.0460166	0.162101	0.165867	0.149622	0.0866892	-0.0693569	0.1006
CCNA_02011	methylmalonyl CoA epimerase	-0.00525726	0.0358269	-0.0142438	0.000552548	-0.093557	0.0226128	0.272315	0.343207	0.169043	0.276184	0.21335	0.0601331	-0.0421632	-0.55917	-0.322688
CCNA_02012	ribonuclease J1/J2	0.0867792	-0.109756	0.0144839	-0.111323	-0.142795	-0.186438	-0.0783342	0.0962641	-0.0582755	-0.132099	0.190038	0.242016	-0.438303	-0.836017	-0.550396
CCNA_02021	hypothetical protein	0.275247	-0.0552798	-0.235421	0.00918698	-0.0107418	-0.124452	-0.289295	-0.299527	-0.412671	0.405822	-0.246889	-0.437068	-0.462546	-0.28706	-0.400495
CCNA_02025	Cytochrome bd-type quinol oxidase, subunit 2-like protein	-0.193449	0.172143	0.0642536	-0.0809312	0.180567	-0.00439542	0.198716	-0.0551864	0.0353519	0.00772283	0.307776	-0.502565	-0.229028	-0.679579	-0.863359
CCNA_02026	CRISPR/Cas system endoribonuclease Cas6-like protein	-0.0315332	0.123886	-0.0658741	0.392835	0.339122	0.634592	0.517262	0.90761	0.868556	0.442443	0.393795	0.892652	-0.135072	-0.0789908	0.104129
CCNA_02028	NTF2 superfamily protein	0.084059	0.280938	-0.369097	1.10672	1.11109	0.869138	1.46577	1.25922	1.68933	1.4192	1.14562	1.66111	1.44624	0.789222	0.752293
CCNA_02034	luciferase-like monooxygenase	-0.060935	0.105295	-0.0392872	0.0581502	-0.152646	0.00905802	0.113598	0.147859	0.0456915	0.165443	-0.00350938	-0.042603	0.137194	-0.0919781	0.092478
CCNA_02035	glycosyltransferase	-0.0318865	0.0234647	0.0194493	-0.0538924	-0.0272896	-0.0639474	0.02595	0.107135	0.0935256	0.129769	0.0740644	0.15478	0.105464	-0.0952538	-0.275321
CCNA_02036	DNA-binding protein HU	0.0586448	0.0885151	-0.185029	0.200531	-0.122891	-0.0168695	0.331563	-0.295802	0.277247	0.311059	0.539674	0.484555	-0.0795728	-0.398822	0.217161
CCNA_02037	ATP-dependent endopeptidase Lon	-0.0032818	0.0360208	-0.0163286	-0.341743	-0.35976	-0.578642	-0.849097	-0.408499	-0.499111	-1.35137	-1.1987	-0.99724	-0.680042	-0.811436	-0.584568
CCNA_02042	trigger factor chaperone	-0.0264942	0.0968186	-0.0411638	-0.32456	-0.249379	-0.214543	-0.46073	-0.111602	-0.110073	-0.551024	-0.414836	-0.0978171	-0.648902	-0.240319	-0.0167266
CCNA_02043	NAD(P)H-hydrate repair enzyme Nnr	-0.0127466	0.0423614	-0.0153185	0.0189259	-0.0337362	-0.00599725	0.00128503	0.13726	0.106293	0.000450017	0.0742429	0.133934	0.119458	0.0939952	0.127946
CCNA_02044	histidine phosphatase family protein	0.111023	0.526131	-0.696831	0.295757	0.35254	-0.037547	0.0859017	0.246186	0.232306	0.0383208	0.366843	-0.688213	-1.49674	-0.486138	-1.10365
CCNA_02045	acetyl-coenzyme A synthetase	-0.0789805	-0.0599712	0.133416	-0.0432059	0.0128832	-0.0816614	0.0800006	0.0885988	0.0426812	0.0522232	0.118433	0.133101	-0.00570558	-0.0811204	-0.083379
CCNA_02048	TonB-dependent receptor	-0.0012285	0.0300433	-0.0140249	0.0163092	0.0546987	0.034396	0.142777	0.17995	0.0830404	0.207913	0.174251	0.155886	0.00603271	-0.0667199	0.0116641
CCNA_02049	ABM superfamily monooxygenase protein	0.0100132	0.00256543	0.0022191	0.0910011	0.118618	0.0605104	0.159728	0.183784	0.201612	0.151339	0.119356	0.301983	0.135422	0.011512	-0.0501335
CCNA_02050	imidazolonepropionase related amidohydrolase	0.000889262	-0.0906175	0.0955637	0.0199985	-0.0138225	-0.0134105	-0.0550693	-0.0530967	0.0358766	-0.0869964	-0.0407369	-0.0559202	-0.00867597	-0.170618	-0.0814626
CCNA_02051	imidazolonepropionase related amidohydrolase	0.0868559	0.00622261	-0.0924253	-0.211322	-0.175842	0.0104827	0.0333444	-0.0608637	-0.111543	0.0250432	-0.129458	-0.0117404	0.026359	-0.244755	-0.176414
CCNA_02053	hypothetical protein	0.0178541	-0.0756086	0.122859	-0.265768	0.0611531	-0.15844	-0.481605	-0.297869	-0.72435	-0.772222	0.419931	-0.436312	-1.2717	-0.9574	-1.05706
CCNA_02054	methylmalonyl-CoA carboxylase, carboxyltransferase subunit	-0.0349668	0.122299	-0.0689768	0.0143999	-0.0756586	-0.109361	0.218239	0.210789	0.142959	0.0262392	-0.443174	-0.449642	-0.107478	-1.07887	-1.02312
CCNA_02055	conserved hypothetical protein, YnfA/UPF0060 family	0.0172234	0.0379611	-0.0357414	0.107684	-0.0100985	0.00129907	0.0794287	-0.0513287	-0.0405039	-0.0266057	-0.128778	-0.051643	-0.00504006	-0.0641073	-0.587428
CCNA_02057	conserved hypothetical protein	-0.0667094	-0.012046	0.0830496	-0.185906	-0.169518	-0.0755172	-0.18669	-0.0310153	-0.136075	0.0509302	0.0224108	-0.13153	0.0614066	0.13899	-0.313079
CCNA_02058	conserved hypothetical protein	0.0856704	-0.120286	0.04033	-0.00698607	-0.0896334	-0.0642652	-0.13169	-0.408355	-0.211609	-0.148088	-0.20793	-0.0846975	-0.365651	-0.280721	-0.364147
CCNA_02059	ribosomal large subunit pseudouridine synthase C	-0.0494715	-0.0404992	0.0780399	-0.0706418	0.0137889	-0.0809551	-0.174887	-0.228915	-0.191097	-0.337231	-0.314102	-0.182661	0.175756	0.340339	0.0216889
CCNA_02060	CrcB family protein	0.0650868	-0.110797	0.0540709	-0.08451	-0.0814489	-0.0535226	0.0666605	-0.177301	-0.0457457	0.0569903	-0.184396	-0.0523515	-0.105223	-0.116277	0.0670009
CCNA_02061	hypothetical protein	-0.0802809	0.0775914	-0.000112485	0.00896272	0.00432444	0.0373426	-0.0380141	0.0251304	0.0389981	-0.117581	-0.102481	-0.0340655	-0.0165034	0.0216327	0.0799143
CCNA_02062	DNA repair protein recN	-0.0108482	-0.0650768	0.0719837	-0.0403122	-0.141463	-0.000663057	-0.0574909	-0.219603	-0.20547	0.0115973	-0.0225579	-0.409134	0.0675162	-0.160016	-0.0425047
CCNA_02065	acylamino-acid-releasing enzyme	-0.0202378	-0.00162702	0.0338857	0.0523334	0.0877245	0.0370158	0.155616	0.288892	0.0908329	0.271428	0.253618	0.282735	0.163983	0.044552	0.0733953
CCNA_02066	phytoene/squalene synthase family protein	-0.0397374	-0.00486867	0.0592634	0.228223	0.0631431	0.0890851	0.177386	0.807009	0.420914	0.270989	0.336675	0.457671	0.822834	0.164083	1.1848
CCNA_02067	conserved membrane spanning protein	-0.0360002	0.0929384	-0.044185	0.0941987	0.172352	0.00431932	0.142786	0.194983	0.0628488	-0.0383573	-0.00485361	0.169327	0.152491	-0.00287644	0.247234
CCNA_02068	Mth938-like membrane protein	-0.088042	0.0452037	0.0540557	0.139253	0.0946161	0.135867	0.249327	0.00907752	0.143773	-0.0222697	-0.0661219	0.227153	0.213094	0.105444	-0.168638
CCNA_02072	ATP-dependent protease subunit	0.0671053	-0.0166951	-0.0612502	0.0313745	-0.0384895	-0.0371788	-0.0709281	-0.114426	-0.119863	-0.11637	-0.178877	-0.186533	-0.10811	-0.0529095	-0.222244
CCNA_02073	cupin domain transcriptional regulator	0.0472084	-0.0252172	-0.0225359	0.116327	0.187367	0.258346	0.183209	0.442403	0.444346	0.139865	0.525397	0.363951	0.198212	0.425996	0.0781802
CCNA_02074	IAA acetyltransferase	0.151778	-0.0748142	-0.0830593	0.0476085	0.000918487	0.0319488	0.0498559	-0.122438	-0.110553	0.244119	-0.146849	0.0319255	-0.188827	0.444547	0.136335
CCNA_02077	5'(3')-nucleotidase/polyphosphatase SurE	0.187917	-0.249698	0.070083	0.148223	0.199611	0.134039	0.295599	0.0923651	0.424535	0.201028	0.221924	0.338915	0.523634	0.60049	0.414908
CCNA_02081	Sec-independent protein translocase protein tatB	-0.0377576	0.155564	-0.0973054	0.173396	0.359704	0.262414	0.167565	0.288984	0.207423	0.434101	-0.0991048	0.296783	-0.0582187	0.673549	0.911876
CCNA_02083	chromosome segregation and condensation protein B scpB	0.00156255	-0.0134319	0.0219327	-0.149016	-0.0883101	-0.172424	-0.0523496	-0.307645	0.0355702	0.0124274	-0.183118	0.0775627	-0.455437	0.0359434	-0.635865
CCNA_02084	chromosome segregation and condensation protein fusion scpA	-0.0454449	0.00533376	0.0491916	0.10523	0.164552	0.156149	0.240204	0.136399	0.00360634	0.209424	0.112572	0.0523404	0.225157	0.323496	0.285994
CCNA_02087	deoxyguanosinetriphosphate triphosphohydrolase	0.0470471	-0.0579771	0.0117157	0.230824	0.230329	0.195458	0.339687	0.230922	0.301953	-0.0318912	0.117245	0.105007	0.22646	0.278386	0.346516
CCNA_02089	hypothetical protein	0.148332	-0.0382725	-0.0831367	-0.0450567	-0.058091	0.33044	-0.0797917	-0.0259054	0.0889647	0.337654	0.179507	0.128712	0.00887439	0.0682058	0.233498
CCNA_02090	exodeoxyribonuclease III	-0.0670187	0.131207	-0.0528298	0.00271392	0.0853133	0.0897547	0.00507995	0.129701	0.089104	-0.0461258	0.110643	0.0305972	-0.0667748	0.0117014	0.13269
CCNA_02091	hypothetical protein	-0.011694	-0.109507	0.126357	-0.0806961	0.0539125	-0.166972	-0.0722954	-0.028008	-0.139612	-0.203247	-0.239669	-0.227948	0.102374	-0.276947	-0.338274
CCNA_02092	amino acid efflux permease	0.0315968	-0.0349236	0.0164947	0.0721474	0.0538498	0.0401779	0.0400597	0.095741	0.0428667	0.157025	0.139115	0.100695	0.116081	0.351318	0.155907
CCNA_02093	hypothetical protein	-0.0156686	0.00562232	0.0161024	0.0513686	0.0527462	-0.00699863	-0.0166774	-0.0232011	-0.0625161	-0.0368138	-0.151589	-0.108945	0.157242	0.165358	0.0608989
CCNA_02095	NAD/NADH-dependent eicosanoid dehydrogenase	-0.000348021	-0.0630828	0.0635649	0.0437862	0.0970732	0.0684542	0.0380414	0.0693194	0.0982168	0.0668281	0.0123873	0.0280943	0.0926557	0.109941	0.127639
CCNA_02096	CusF-family protein	0.0687791	-0.0401366	-0.0269511	0.0175801	0.0611041	-0.0163941	-0.108281	-0.15033	0.131985	0.191227	0.155419	-0.0791054	0.30661	0.108671	-0.124409
CCNA_02098	molybdopterin-guanine dinucleotide biosynthesis protein A	-0.0973812	0.00627982	0.088196	-0.159884	-0.284023	-0.0986532	-0.0878254	-0.187384	-0.129275	-0.0133202	-0.294409	-0.158464	0.113272	0.0236068	0.0538411
CCNA_02099	Na+ driven multidrug efflux pump	0.0746962	0.0253853	-0.103329	-0.0511351	-0.101762	-0.00242045	-0.0102161	0.0945205	-0.0136137	0.0816206	0.113557	0.0731617	-0.19282	0.0665547	-0.158061
CCNA_02100	hypothetical protein	-0.244893	0.294733	-0.0308952	0.0774057	0.164907	0.143462	0.265839	0.286878	0.140533	-0.00980221	0.426743	0.435393	0.221875	0.423893	0.0962027
CCNA_02101	glyoxalase family protein	-0.0252148	-0.00101495	0.0421125	-0.17797	-0.0310692	-0.0209307	-0.140268	-0.164304	-0.132357	-0.0654436	-0.0477488	0.113921	0.0198675	-0.252012	-0.211801
CCNA_02102	Type 1 glutamine amidotransferase domain protein	-0.0239375	0.00609166	0.0213684	0.0521759	-0.00969634	-0.0379915	-0.0188413	-0.0216142	0.0528433	-0.0819043	0.028789	-0.123176	-0.0181602	0.0562299	-0.130171
CCNA_02103	hypothetical protein	0.226373	-0.160379	-0.0433358	-0.081632	0.0155721	0.0518827	0.465731	0.351874	0.512247	0.394908	-0.338764	0.281795	-0.04895	0.182921	-0.00885396
CCNA_02104	GIY-YIG domain protein	0.0671891	0.0135603	-0.0538054	0.0905164	0.0109716	0.139635	0.096213	0.235569	0.0724452	0.21973	0.438138	0.0910812	0.0547405	0.0104735	0.126876
CCNA_02105	hypothetical protein	0.054771	-0.0355364	-0.0213816	-0.00700068	-0.0378266	-0.0592155	-0.0226251	-0.089132	-0.0837454	0.149156	-0.12179	-0.0383124	-0.175362	-0.0062483	-0.233354
CCNA_02106	TonB-dependent outer membrane receptor	0.0539975	-0.0254465	-0.0163428	0.00928429	-0.0167918	0.0273023	0.0442258	0.0638409	-0.00450752	0.121972	0.0458267	0.0208731	-0.0597446	-0.0591786	-0.0399342
CCNA_02108	TolB protein precursor/tail-specific protease	-0.0508032	0.123381	-0.0614022	0.0071555	-0.0114576	0.0113756	0.0443941	-0.0350978	-0.0238982	-0.0130711	0.262561	-0.284453	-0.187103	-0.146753	-0.251049
CCNA_02109	thiamine biosynthesis protein thiC	0.0213911	0.0537329	-0.0719472	0.0951465	0.115478	-0.0785036	0.0108888	-0.11708	-0.0766025	0.0882679	-0.20296	-0.00650196	-0.0227705	-0.00261916	0.182457
CCNA_02110	hypothetical protein	0.0397505	-0.0816639	0.0534347	0.0316824	0.0213768	-0.0679656	-0.0803292	0.0407361	-0.029828	-0.125184	0.168949	-0.222692	0.179218	0.0813397	0.283551
CCNA_02111	pilF-related tetratricopeptide repeat protein	-0.0158797	-0.071374	0.0847648	0.0635213	0.0645859	-0.021958	0.0426326	-0.012725	0.0396017	-0.214387	0.114164	-0.00407468	0.162977	0.156691	-0.0367219
CCNA_02112	D-cysteine desulfhydrase	0.00138941	0.0274202	-0.0270449	-0.0388756	-0.0540142	0.0266983	0.0788928	0.0284426	-0.0267774	-0.0318507	0.080692	-0.0060149	-0.0492307	-0.0721727	-0.0640745
CCNA_02113	aspartate racemase	-0.0184234	-0.0205191	0.0419809	-0.104364	-0.0282714	-0.0925301	-0.0231309	-0.000461673	-0.100879	-0.0527793	-0.0206017	-0.11641	0.0200157	-0.0438925	-0.0833545
CCNA_02115	secreted pectate lyase-family protein	-0.0151703	0.0571633	-0.0264901	-0.0590466	-0.0227204	-0.00746731	-0.0522369	-0.0568943	-0.0625913	-0.044728	-0.0151852	-0.103747	0.0268983	0.0473081	-0.106761
CCNA_02116	hypothetical protein	0.0466988	-0.0636841	0.0104273	-0.0515709	-0.0942244	-0.0504046	-0.0209214	-0.0554522	-0.127925	0.0345695	0.0320603	-0.0880791	0.0684745	0.0746347	0.0579774
CCNA_02117	polyketide cyclase/lipid transport protein	0.0535461	-0.0420435	-0.0096384	-0.100729	-0.131188	-0.131528	-0.16685	-0.339064	-0.350645	-0.0908218	-0.111215	-0.15953	-0.256028	0.218369	-0.154031
CCNA_02118	ATP-dependent helicase, dinG family	-0.0381746	0.0572841	-0.010261	0.541189	0.579297	0.40953	0.647261	0.59568	0.596959	0.423328	0.429402	0.422569	0.809883	0.74059	0.769164
CCNA_02120	tetratricopeptide repeat family protein	0.0119812	-0.0110209	0.00584602	-0.0261919	-0.00116503	-0.00727078	-0.0139757	-0.00579434	-0.0822963	-0.0942492	0.0010462	-0.0049495	-0.0182331	0.0960438	0.0264947
CCNA_02121	ligase-associated DNA damage response DEXH box helicase	-0.0199686	0.0247829	0.00663909	-0.0313185	-0.024193	-0.0363972	0.0680062	0.0408086	0.0444383	0.155883	0.106003	0.145427	-0.0364219	0.0422743	0.0703314
CCNA_02122	ligase-associated DNA damage response endonuclease	-0.170037	0.102908	0.0342584	-0.210541	0.0433	0.0406734	-0.108015	-0.453671	-0.17917	-0.415665	-0.00590291	-0.190956	0.114319	-0.0404627	-0.152753
CCNA_02124	hypothetical protein	-0.00359667	0.0609643	-0.0703089	-0.0835576	0.111664	-0.0183076	-0.13207	-0.0126688	-0.0171725	0.222181	-0.0781175	-0.127463	-0.544349	0.171196	0.0409343
CCNA_02125	polar development protein podJ	0.0469643	-0.031448	-0.00147538	-0.00914613	0.0114794	-0.0916944	-0.0102161	-0.118548	-0.173258	-0.124076	-0.208222	-0.06618	-0.000924669	-0.00437001	-0.23708
CCNA_02127	bifunctional lysylphosphatidylglycerol flippase/synthetase MprF	-0.012099	-0.00299963	0.0258281	-0.0221719	-0.0349252	-0.0903998	0.145073	0.401968	0.256808	-0.309406	-0.0188922	0.0313053	-0.48141	-0.216836	-0.336502
CCNA_02128	acyl-CoA dehydrogenase	-0.0300565	3.13878e-05	0.0434099	0.0633832	-0.00239265	-0.00257185	-0.0472602	0.0254229	-0.0238859	0.0947016	-0.0234321	-0.000579832	0.10313	0.125434	0.150613
CCNA_02129	acyl-CoA dehydrogenase, short-chain specific	-0.0272751	0.0225048	0.00924091	0.101091	0.113021	0.122059	0.0675926	-0.0323433	-0.130835	0.0568597	0.000954564	0.0287024	0.344737	0.254415	0.382385
CCNA_02130	pyruvate kinase	0.0537814	-0.0369646	-0.00613785	0.212298	0.173751	0.195931	0.128012	0.276199	0.169318	-0.264549	-0.164937	0.066373	-0.0101221	-0.0211244	-0.256076
CCNA_02131	glucan 1,4-beta-glucosidase	0.0100092	0.0110887	-0.0184378	-0.00318674	0.00432444	-0.0135442	0.00615857	0.056963	-0.0193798	0.0706828	-0.0138094	0.00561978	0.130853	0.222625	0.019048
CCNA_02132	LacI-family transcriptional regulator	0.0977501	-0.0942892	-0.00148325	-0.0496555	-0.0708309	-0.0377515	-0.116439	0.115203	-0.000659063	0.707558	0.656341	0.809116	1.89339	1.43941	1.56129
CCNA_02133	glucokinase	-0.040551	0.00731676	0.0382742	-0.0672121	-0.0471152	-0.0533079	-0.124457	0.138011	0.108935	0.619376	0.696932	0.723514	2.15123	1.71073	1.86432
CCNA_02134	phosphogluconate dehydratase	0.00691941	0.098141	-0.0954983	-0.00234762	0.00432444	-0.00804409	-0.117743	0.263756	0.123509	0.388422	0.645073	0.662107	1.18388	1.20001	1.27417
CCNA_02135	6-phosphogluconolactonase	0.301248	-0.0802064	-0.290048	0.152237	0.0896256	-0.349434	-0.0790221	-0.0645514	0.0709562	-0.276773	0.499097	0.419673	-0.000745811	0.520655	1.07433
CCNA_02137	PEP-TPR-repeat protein FssB	0.0223123	-0.0169902	0.00443989	0.00729932	-0.015788	-0.00237849	-0.0445487	-0.0673005	-0.0583953	0.122653	-0.0840429	-0.0133051	0.334325	0.489825	0.193236
CCNA_02138	Flagellar motility protein MotE	-0.201633	0.200231	-0.00694385	0.0767017	-0.0383766	0.102101	-0.099697	0.0139178	0.130121	-0.375427	-0.531481	-0.190354	-0.283087	0.101129	-0.402378
CCNA_02140	flagellar motor switch protein fliM	0.0957338	-0.136139	0.0273034	-0.105877	-0.11119	-0.130104	-0.39444	-0.283281	-0.257988	-0.920558	-0.840146	-1.03624	-0.616643	-0.0933188	-0.316692
CCNA_02141	flagellar fliL protein	0.102312	0.0426319	-0.146661	-0.125463	-0.069721	-0.142266	-0.247229	-0.108773	-0.238225	-0.320191	-0.283611	-0.474375	0.216423	0.0383187	0.231424
CCNA_02142	flagellar basal-body rod protein flgF	-0.0554173	0.0172396	0.0582407	-0.227756	-0.367764	-0.179469	-0.495177	-0.226015	-0.324086	-0.335366	-0.277532	-0.410939	0.195147	-0.151506	-0.262139
CCNA_02143	flagellar basal-body rod protein flgG	-0.0215929	0.00349987	0.0373159	-0.162716	-0.159461	-0.163158	-0.358461	-0.409939	-0.183821	-0.298337	-0.260909	-0.348112	0.208919	0.263025	0.0316859
CCNA_02144	flagella basal body P ring formation protein flgA	-0.13469	0.146213	-0.000710095	-0.113965	-0.222916	-0.31187	-0.337414	-0.441088	-0.308834	-0.232778	-0.101243	-0.199377	-0.0561	0.152804	-0.0302877
CCNA_02145	flagellar L-ring protein flgH	-0.0530184	-0.00871682	0.0761809	-0.185878	-0.195304	-0.165562	-0.264453	-0.198198	-0.23493	-0.245876	-0.222199	-0.307963	-0.160014	0.194008	-0.133834
CCNA_02146	hypothetical protein	-0.0418132	0.121244	-0.065835	-0.0787845	0.0744682	-0.00159785	-0.0725825	-0.214112	-0.0301389	-0.0199071	0.0346148	-0.417457	-0.144127	0.06234	0.148953
CCNA_02147	hypothetical protein	-0.052126	0.000488727	0.0787778	0.0515866	0.182582	-0.0201087	0.165057	0.14098	0.257352	-0.0720003	0.191134	0.0428074	-0.107964	0.137989	0.221749
CCNA_02151	exodeoxyribonuclease VII small subunit	0.211307	0.474037	-0.711628	-0.830543	-0.958389	-0.355167	-0.907174	-0.419099	-0.707672	-0.839355	-0.695857	-1.01937	-0.696779	-0.932513	-0.981652
CCNA_02152	histidine phosphatase family protein	-0.0509115	0.0672047	-0.0102899	-0.139907	-0.242013	-0.303535	-0.218094	-0.0907348	-0.521654	-0.271654	-0.184835	-0.248042	-0.187945	-0.189214	0.108205
CCNA_02153	acetylspermidine deacetylase	-0.187243	0.0768919	0.109004	0.0995716	0.0425508	0.0210479	-0.108684	0.0225813	-8.65262e-05	-0.042528	-0.0912709	-0.0732119	0.257236	0.32156	0.289575
CCNA_02154	GCN5-related N-acetyltransferase	-0.121717	0.114502	0.00144287	0.107131	0.148286	0.0550825	0.0675041	0.0999227	0.0642044	0.240592	-0.0420408	0.0500217	-0.105882	-0.0610052	-0.000755736
CCNA_02155	CoxE family vWA domain protein	0.00957103	-0.00506817	0.00542202	0.131812	0.0313536	0.186206	0.0682411	0.0250231	0.0416076	0.0656223	0.0973926	0.107571	0.129407	0.28438	0.0233447
CCNA_02156	calcium-binding RTX toxin-related protein	-0.0645488	-0.0115855	0.0895426	0.222545	0.21538	0.24045	0.529129	0.843319	0.549587	0.217293	0.146417	0.505839	0.260334	0.390773	0.379868
CCNA_02157	HipB-family transcriptional regulator	-0.0674139	0.0589413	0.00894841	-0.0552178	-0.00188481	-0.159225	0.311031	0.646424	0.437467	0.0578502	0.398823	0.254476	0.35375	0.205056	0.16713
CCNA_02158	GT2 family glycosyltransferase	0.0363732	0.0021266	-0.0410196	-0.0963055	-0.115623	-0.0799672	-0.132041	-0.138672	-0.215079	-0.119833	-0.183305	-0.110023	0.107389	0.353423	0.150486
CCNA_02159	hypothetical protein	-0.00061158	0.0658118	-0.0499912	0.0836655	-0.028154	-0.0383786	-0.0127103	-0.226148	-0.129495	-0.226476	-0.12151	-0.313335	0.212882	0.115568	0.142241
CCNA_02160	hypothetical protein	0.507089	-0.102792	-0.489164	-0.364595	-0.0660606	-0.117146	-0.191213	-0.640571	-1.07402	-0.696042	0.0266101	-0.624467	0.437995	-0.252063	-0.854237
CCNA_02161	TetR-family transcriptional regulator	0.0388049	-0.10938	0.0757078	0.200812	0.0581385	-0.0354293	-0.206135	-0.124575	-0.129246	-0.00287938	0.297783	0.0809461	0.191522	0.403876	0.186982
CCNA_02163	hypothetical protein	-0.00417436	0.0821557	-0.0593041	0.148409	0.264066	0.070764	0.103037	0.219222	0.0549379	0.211021	0.356049	0.0723546	-0.0396423	0.0939264	-0.121592
CCNA_02164	glutamate dehydrogenase/leucine dehydrogenase	-0.00583694	0.10785	-0.0946339	-0.0862655	-0.0468598	-0.0715567	-0.0766561	-0.0095008	0.0451847	-0.135715	0.118511	0.171668	0.162837	0.125168	0.0204752
CCNA_02165	lysophospholipase	-0.125702	0.0762144	0.060945	0.0292084	0.0177265	-0.035705	0.0430082	0.0694363	0.0438821	-0.00502535	-0.0444401	-0.00347216	0.0198675	0.0795821	0.0653311
CCNA_02166	uracil DNA glycosylase superfamily protein	0.255285	-0.00686507	-0.255064	-0.130604	-0.256137	0.10158	0.0635622	-0.320156	-0.0793192	0.278387	0.219056	-0.169308	0.366948	0.323136	-0.276008
CCNA_02167	glutathione S-transferase	-0.031942	0.0323748	0.0389969	0.137688	0.242607	0.312951	0.132858	0.268356	0.25506	0.224949	0.167901	0.154131	0.297112	0.142675	0.338392
CCNA_02169	thioesterase superfamily protein	0.155028	0.0866065	-0.224126	-0.00111813	-0.101837	-0.250774	-0.287416	-0.207111	0.0932391	0.254837	-0.0562078	-0.324871	-0.234528	-0.905719	0.0755431
CCNA_02170	glutathione S-transferase	0.0780628	0.015009	-0.091239	0.0968797	0.0214941	0.123984	0.216543	0.120895	0.104506	0.138149	0.31268	0.11768	0.0901879	-0.141727	0.186744
CCNA_02171	nucleoside permease nupC	-0.000348021	-0.00623997	0.0205859	0.318345	0.415531	0.347602	0.860836	0.989336	0.714506	0.600482	0.270763	0.200685	0.124944	-0.35517	-0.268028
CCNA_02172	ABC-type transporter, permease component	0.0186532	0.00507472	-0.013511	-0.00660061	-0.0278329	0.0551457	0.0991607	0.0478431	0.161172	-0.123721	-0.16683	-0.0155107	-0.0935109	-0.121526	-0.114316
CCNA_02173	ABC transporter ATP-binding protein	0.103308	0.046515	-0.156289	0.0241419	0.0561786	-0.0884297	-0.114508	-0.0676714	-0.0719732	-0.116831	-0.0551563	-0.242384	-0.250837	-0.0930757	-0.241871
CCNA_02174	multidrug resistance efflux pump	0.04057	-0.0641274	0.0230693	0.100159	0.0909841	0.111241	0.00651571	0.225783	0.0388211	-0.124629	0.123749	0.0293565	0.00196371	-0.117661	0.125066
CCNA_02175	hypothetical protein	0.117655	-0.0829233	-0.0317256	-0.0820036	0.172559	0.273283	0.153352	-0.265972	0.297996	-0.316582	-0.23844	-0.0875732	-0.276667	0.115156	0.0161706
CCNA_02177	hypothetical protein	0.139815	0.00305141	-0.122278	0.391404	0.37543	0.511717	0.579178	0.536754	0.556857	0.646928	0.26128	0.346964	0.946973	0.364109	0.014895
CCNA_02178	short-chain alcohol dehydrogenase	2.18038e-05	-0.0279425	0.0357595	0.034897	-0.00397186	-0.00425077	-0.0849786	-0.0786561	-0.0103203	0.061313	-0.00366602	-0.129612	-0.155363	-0.0572526	-0.310533
CCNA_02179	long-chain fatty acid transport protein precursor	-0.084455	0.0177319	0.0788814	0.0561159	0.062551	0.00962133	-0.0436248	0.0520896	-0.0508024	-0.235084	-0.00323483	-0.0570331	0.0514592	-0.0752707	0.088478
CCNA_02181	phosphatase/phosphohexomutase family protein	-0.120516	-0.00870959	0.156717	0.139359	0.117979	0.0719282	0.170193	0.278269	0.0081575	0.137774	-0.00114017	-0.0487047	-0.235162	-0.0866326	-0.0400329
CCNA_02182	phosphoserine phosphatase	-0.0691921	0.131159	-0.0580327	-0.0253902	-0.0392759	0.0670453	0.0296476	0.107578	0.0363828	-0.111641	-0.0577983	0.0109137	-0.190279	0.238748	0.250761
CCNA_02184	competence damage-inducible protein cinA	-0.0124512	-0.0448062	0.0745906	-0.109469	-0.104139	-0.205962	-0.188363	-0.204305	-0.0957783	0.0126389	0.0557963	-0.273264	-0.222152	-0.203217	-0.321901
CCNA_02185	acetolactate synthase large subunit	-0.0862335	0.104311	-0.000748165	0.115293	0.0351703	0.0428721	-0.0263942	0.176766	0.0420775	0.108385	0.0268925	0.0667692	-0.0360863	0.165597	0.128358
CCNA_02186	acetolactate synthase small subunit	-0.066876	0.0720883	-0.0029158	-0.146951	0.0336616	-0.0813221	-0.188869	-0.089345	0.212411	-0.135609	-0.0491461	-0.0361666	-0.257367	-0.176562	-0.113106
CCNA_02187	adapter for ClpXP proteolysis of tmRNA-tagged proteins SspB	-0.0382901	0.0306257	0.013908	-0.0723462	-0.0192484	0.104196	-0.0734357	0.0570673	0.0430555	-0.0806901	0.198832	0.124421	-0.196974	0.15691	0.0471618
CCNA_02188	PaaI-family thioesterase	0.24054	-0.144203	-0.0702406	0.155576	-0.0135812	-0.00866996	-0.00710971	0.184741	-0.163383	0.204626	0.00514395	0.455609	0.0849626	-0.129116	-0.0707059
CCNA_02189	peptidase, C13 family	0.0522498	0.0114247	-0.0481355	0.0995385	0.0364096	0.073126	0.0730591	0.108603	0.0196507	0.00572136	0.0032872	0.0993404	0.271443	0.212625	-0.0817225
CCNA_02190	penicillin-binding protein	-0.0532819	0.0787562	-0.0147121	-0.0561749	-0.0789335	-0.055051	-0.062628	-0.0617217	-0.149673	-0.0905408	-0.0984676	-0.0830325	-0.0712129	0.0701185	0.00649725
CCNA_02191	hypothetical protein	0.0309199	0.001403	-0.0146205	0.0560599	-0.016631	0.0233114	-0.0504345	-0.0185354	0.0269243	-0.0387943	0.135598	-0.139086	0.119506	-0.0546262	0.0798282
CCNA_02192	endodeoxyribonuclease RusA	0.0511435	0.0233021	-0.0673227	0.103677	0.0167375	0.0839111	0.0753899	0.0662047	0.109384	0.212804	0.245412	0.106769	0.0117716	0.0755766	0.0661904
CCNA_02193	hypothetical protein	0.161641	-0.144617	-0.00456701	0.0523137	0.199727	-0.0583463	0.179246	0.299908	0.0392619	-0.199169	-0.0220079	0.146767	-0.127347	0.0801509	-0.0295591
CCNA_02195	acetyltransferase	-0.173889	0.0908784	0.0958042	-0.213203	0.0721138	-0.335284	-0.0966461	-0.149052	-0.128688	0.0680305	-0.140059	0.327283	-0.0477228	-0.181382	-0.5133
CCNA_02196	YccF-family membrane protein	-0.0363227	0.109081	-0.0547478	-0.0391775	-0.0268965	-0.085579	-0.058132	-0.0411649	-0.108842	-0.015444	-0.0302616	-0.0253394	0.159095	0.212335	-0.111019
CCNA_02197	hypothetical protein	-0.0574876	0.0614238	0.0233386	0.0718279	0.0369414	0.10311	0.145844	0.375647	0.1816	0.0841545	0.110797	0.226597	0.158103	-0.0461626	-0.208608
CCNA_02199	methyltransferase	0.0817117	-0.0683199	0.00858989	-0.0630779	0.0262843	-0.0975492	-0.31287	0.164591	-0.267951	-0.48363	-0.766366	-0.642404	0.136235	-1.07518	-0.43178
CCNA_02200	cytochrome c-family protein	0.0199348	0.00537366	-0.0110822	-0.00030675	-0.0644245	-0.0190316	-0.028852	0.0142939	-0.136691	-0.0135532	-0.0179076	-0.190182	0.194519	-0.00126296	0.00168355
CCNA_02201	nucleoside 2-deoxyribosyltransferase	0.0726719	-0.0895877	0.0285579	-0.0304213	0.0187137	0.0122653	-0.0661865	0.128118	-0.0216547	0.0304564	-0.0483178	0.013885	-0.0944176	-0.137246	-0.219434
CCNA_02202	YkwD-family protein	-0.0644483	0.0558972	0.015751	-0.0165496	0.00410511	-0.0563242	0.0579654	0.0485951	-0.0401028	0.173769	-0.0885709	-0.0388195	-0.0210926	-0.0368579	-0.0937952
CCNA_02203	YceI-family protein	0.0856019	0.019385	-0.111712	-0.160571	-0.0463526	-0.121381	-0.124516	-0.13774	-0.0951917	-0.157907	-0.262668	-0.102612	-0.291514	-0.102842	-0.206361
CCNA_02204	ketol-acid reductoisomerase/2-dehydropantoate 2-reductase	0.166707	-0.227133	0.0696046	0.635335	0.13767	0.36174	0.723923	0.674832	0.631301	0.393614	-0.307681	0.911791	0.920387	0.397406	0.847034
CCNA_02205	RcnB family protein	0.0186531	-0.0605823	0.0412744	-0.00912739	-0.0159646	0.0643223	-0.0627397	-0.0100969	-0.0517174	-0.0558249	-0.107423	-0.0886623	-0.111833	-0.0236715	0.06043
CCNA_02206	hypothetical protein	0.0792481	-0.0315223	-0.0372037	-0.0762129	-0.151238	-0.0637095	-0.152093	-0.0130782	-0.0999846	-0.0284806	-0.067363	0.0343705	-0.172243	-0.207713	-0.209436
CCNA_02207	SH3 domain-containing protein	-0.0578716	0.0518036	0.0187966	-0.0846128	0.00408297	-0.0725246	-0.0334634	0.0399985	0.0691686	0.102789	0.0955158	-0.0481549	0.159079	0.0115452	-0.115969
CCNA_02209	zinc-binding dehydrogenase	-0.00467004	-0.0013831	0.0247428	-0.0319419	-0.0144118	-0.0730524	0.0682362	0.150638	0.0940083	0.0861898	0.1177	0.134199	-0.167292	0.0743605	-0.294896
CCNA_02211	zinc ribbon domain protein	-0.0122062	-0.0357633	0.0443346	-0.0865385	0.0996066	-0.0344921	0.014714	-0.37038	0.0275092	-0.1348	-0.170774	0.0684628	0.275061	0.29683	-0.0992761
CCNA_02212	SMP-30/gluconolactonase/LRE family protein	0.0303347	-0.0340191	0.00843961	0.0366001	0.0441131	0.0170778	0.11496	0.113434	0.0978067	0.125919	0.0935461	0.0543872	0.0434567	-0.0408147	-0.0153427
CCNA_02213	old yellow enzyme (OYE)-family NADH:flavin oxidoreductase	-0.0357151	0.0620743	-0.0168019	-0.052974	-0.0179135	-0.0224503	-0.0321008	0.00192731	-0.0366817	0.110989	0.0751624	0.098663	-0.153414	-0.147544	-0.324865
CCNA_02214	hypothetical protein	0.0271591	0.0697905	-0.0747056	-0.0763953	-0.0601867	0.0149442	-0.0358514	-0.0408515	-0.143485	0.0673824	0.0696272	-0.164483	0.120977	-0.198836	-0.560704
CCNA_02215	acyl-CoA dehydrogenase	-0.0379295	0.070168	-0.01262	0.0360598	0.0560259	0.0460135	0.0914075	0.112482	0.100103	0.147265	0.121773	0.0944343	0.183216	-0.0177764	0.0367768
CCNA_02216	ABM family monooxygenase	-0.0719165	0.0564598	0.0109489	0.0732338	0.0206603	0.00990934	0.170735	0.0700662	0.0688869	0.176813	0.172303	-0.0234377	0.0279633	-0.391781	-0.139733
CCNA_02218	DnaJ-like protein djlA	-0.248413	0.0915738	0.172657	0.155578	0.164704	0.0716106	0.287347	-0.0697211	0.103252	0.841403	0.243084	0.281424	0.615863	0.0491947	-0.195776
CCNA_02219	hypothetical protein	-0.16981	0.0471078	0.0945156	-0.726895	-0.718068	-0.757006	-0.87023	-0.610308	-0.81749	-0.93528	-0.695763	-0.361706	-0.646122	-0.521516	-0.449172
CCNA_02220	beta-glucosidase	-0.0322821	0.0362829	0.00738903	-0.0182639	0.0248939	0.0228325	0.0702689	0.0978824	0.0330683	0.03694	0.0410016	0.0507688	0.112139	-0.082303	-0.0649865
CCNA_02221	methionine synthase I metH	0.0199836	0.0172005	-0.0253366	-0.000873475	-0.0155486	-0.033252	0.192386	0.100586	0.00128441	0.180563	0.163809	0.186788	0.119055	-0.116519	-0.120856
CCNA_02222	5-methyltetrahydrofolate--homocysteine methyltransferase homocysteine-binding subunit	-0.0866361	-0.0194538	0.108336	-0.0557317	-0.101705	-0.0696743	0.0781157	0.140586	-0.00332305	0.136644	-0.010304	0.0392161	-0.0971475	-0.103429	0.130581
CCNA_02223	CAU/MBL1b family subclass B3 metallo-beta-lactamase	-0.00908629	0.0187551	0.0125068	0.140649	0.140361	0.11381	0.305908	0.387921	0.268642	0.290199	0.319835	0.33774	0.11033	0.0243961	0.0504135
CCNA_02224	methylenetetrahydrofolate reductase	0.015905	0.0771652	-0.102999	-0.0933614	-0.0965679	-0.167387	-0.275325	-0.285987	-0.5278	-0.188073	-0.508204	-0.595049	-0.0953126	-0.295079	-0.532165
CCNA_02225	ArsR family/SAM-dependent transcriptional regulator	0.05505	0.0787754	-0.134689	0.00493229	0.0203548	-0.0552717	0.0826817	0.263617	0.155858	-0.0434173	0.13225	0.25629	-0.175163	-0.0799359	-0.0524127
CCNA_02226	VOC family protein	-0.0228406	0.0705338	-0.0383009	0.032403	0.13018	-0.105981	0.122347	0.230168	0.0952129	-0.206259	0.103022	0.387394	0.396186	-0.103963	0.0807957
CCNA_02227	LysR-family transcriptional regulator	0.0151638	-0.01435	0.0189295	0.147489	0.0620557	0.1095	-0.00666495	-0.0897524	0.0122878	-0.0887615	0.0727883	0.00336272	0.192798	0.0987485	-0.00776394
CCNA_02228	NTF2 superfamily protein	0.0104719	-0.0432754	0.0415653	0.00551478	-0.0494415	0.0153705	0.0406241	0.141483	-0.0487176	0.0905108	-0.0049291	0.0223076	0.0150315	-0.0627879	-0.202973
CCNA_02229	hypothetical protein	-0.251967	0.0989488	0.152899	0.0440616	-0.147237	0.0570228	-0.204459	-0.4562	-0.31195	-0.193093	-0.490203	-0.0672998	-0.499283	-0.339432	-0.509493
CCNA_02230	Hydroxy(phenyl)pyruvate reductase	-0.0412197	0.0465884	0.0168111	-4.62604e-05	-0.0432242	-0.132465	-0.0426937	0.0433423	-0.183225	0.0144461	-0.132625	-0.311684	-0.189676	-0.101664	-0.160557
CCNA_02232	TonB-dependent receptor	-0.061097	0.0535249	0.0207823	0.0496673	0.10188	0.0861497	0.0470868	0.126341	-0.0241082	-0.0124918	0.0404719	0.0258754	0.126119	-0.0232294	0.0476588
CCNA_02233	signal peptidase I	-0.101394	0.0276716	0.0882513	-0.0571223	-0.0109223	-0.0601891	-0.133798	-0.0385347	-0.0468982	0.00312973	-0.148911	-0.232863	-0.137383	-0.0902512	-0.0836505
CCNA_02235	SGNH hydrolase family protein	-0.078182	0.0549476	0.0301309	0.0124593	-0.0175196	-0.0180994	-0.0946989	-0.0743921	-0.0372384	-0.0487227	-0.0731988	-0.0268567	0.0939978	-0.0238788	-0.129464
CCNA_02236	polysaccharide deacetylase family	0.0504331	0.0538506	-0.114782	-0.0293489	0.0921201	-0.0166139	0.113663	0.0179153	0.093091	0.196801	-0.0227994	0.164562	0.0456531	-0.0248872	0.124458
CCNA_02237	Dipeptidyl aminopeptidase	0.0173246	-0.0165185	0.00605577	0.0318444	0.0119643	-0.00421996	0.0639132	0.0341651	-0.0587907	0.0247629	0.0131043	-0.00438288	-0.0550066	-0.0905192	-0.126492
CCNA_02239	Peptidogalycan biosysnthesis/recognition protein	-0.0259758	0.0508843	-0.0149036	-0.0396596	-0.0502348	-0.0493244	-0.0772629	0.0524723	0.0515454	0.00608954	-0.0662384	0.0216515	-0.111711	-0.0909051	-0.227572
CCNA_02240	glycerophosphoryl diester phosphodiesterase	-0.0530359	0.111499	-0.0357389	-0.106634	-0.092534	-0.182664	-0.0836838	0.0577959	0.167405	0.0476398	0.0928508	-0.00900154	-0.0418248	0.0294485	-0.0118753
CCNA_02241	YjgF/YER057c/UK114-family protein	0.0107944	0.0245741	-0.0247335	-0.0571517	-0.0655723	-0.0408593	-0.11974	-0.0348858	-0.141306	-0.0172607	-0.00498651	0.000441849	-0.0582828	-0.298508	-0.236622
CCNA_02242	PHB granule-associated protein, phasin2	0.00692501	-0.000449524	0.00701713	0.312423	0.32618	0.265178	0.655335	0.803873	0.670712	0.542294	0.91678	1.17325	1.25626	0.698173	0.898623
CCNA_02243	D-alanyl-D-alanine serine-type carboxypeptidase CrbA	0.0357468	-0.0230997	-0.0339013	-0.0345456	0.0857988	-0.0436489	-0.0513252	0.237414	0.0916731	-0.276547	-0.108695	-0.257891	-0.734919	-0.730091	-0.614408
CCNA_02244	aminotransferase class I family protein	0.134639	0.0398065	-0.175177	0.0305291	0.00300157	-0.00624224	-0.0949555	-0.0154814	0.0635317	0.071033	-0.0907618	-0.195268	-0.0595391	0.0912488	-0.335773
CCNA_02245	DnaJ domain protein	-0.0251098	0.0830319	-0.0389779	-0.0919104	-0.0017805	0.0205844	-0.0603962	0.0789607	-0.0022253	0.0603607	0.0357558	0.0538301	-0.154059	-0.471661	-0.52863
CCNA_02248	hypothetical protein	-0.163767	-0.314138	0.491332	-0.330569	-0.279519	-0.175191	-0.172647	0.0911494	0.0114551	-0.190793	-0.361912	0.386152	-0.167285	-0.460081	-0.571539
CCNA_02249	DUF1489 family protein	-0.033579	-0.0280809	0.0860336	0.198281	0.270268	0.236232	0.377782	0.502819	0.330334	0.400137	0.424532	0.349935	0.478092	0.17844	0.251015
CCNA_02250	methylcrotonyl-CoA carboxylase biotin-containing subunit	0.0911631	-0.227535	0.110304	0.244689	0.197033	0.225946	0.399124	0.431507	0.359269	-0.132118	0.368351	-0.0255346	0.0542482	0.12476	-0.119679
CCNA_02252	methylcrotonyl-CoA carboxylase carboxyl transferase subunit	0.315504	-0.0966988	-0.217811	0.0829953	-0.00581393	0.213154	0.149295	0.41422	0.304506	-0.0432245	0.384562	0.397102	-0.256239	0.0182768	-0.271316
CCNA_02253	hybrid CAP effector domain/patatin phospholipase protein	0.0214082	-0.0034107	-0.014757	0.0398522	-0.0190657	-0.00331451	0.0404146	0.154242	0.0834458	0.0242776	0.115381	-0.0101712	0.121772	-0.237393	-0.124207
CCNA_02254	isovaleryl-CoA dehydrogenase	-0.0434773	0.155382	-0.0953291	0.228635	0.222609	0.249389	0.290222	0.507776	0.172255	0.110413	0.1228	0.177782	-0.252429	0.0926642	-0.045954
CCNA_02255	lysozyme-family localization factor spmX	-0.0795118	-0.242781	0.243905	-0.455898	-0.578879	-0.605866	-1.19319	-1.31832	-1.13623	-1.49018	-1.78065	-1.33463	-1.14438	-0.467784	-0.296781
CCNA_02257	fliN family protein FliN2	-0.166568	0.267521	-0.0883119	-0.289418	-0.609944	0.00996585	-0.448062	-0.151437	-0.469563	-0.234796	-0.417578	-0.415835	-0.480944	-0.401286	-0.402927
CCNA_02260	DUF805 domain-containing protein	0.0257824	-0.176067	0.145841	-0.361845	-0.20454	-0.0687898	-0.598963	-1.02984	-0.0998626	-0.0625269	-1.18301	-0.252391	-0.391983	-0.552637	-0.0157144
CCNA_02261	propionyl-CoA carboxylase biotin-containing subunit	-0.0250264	0.0584381	-0.0197795	-0.137219	-0.217102	-0.223132	0.0236168	-0.0122142	-0.089031	-0.108976	-0.744763	-0.788465	-0.435	-1.53894	-1.19805
CCNA_02262	laminin G domain protein	0.0245117	-0.028704	0.0152655	0.000820583	-0.0168467	-0.00838077	-0.0321987	0.00376908	-0.0796919	-0.0204062	-0.059575	-0.0732721	0.0152946	-0.0903074	0.0565629
CCNA_02263	glcG-family protein	-0.0164911	0.111445	-0.0806657	-0.0887922	0.0698609	0.066744	-0.235483	-0.216046	-0.250017	-0.400301	-0.129457	-0.249297	-0.0547436	0.255972	-0.0112864
CCNA_02264	Type 1 glutamine amidotransferase (GATase1)-like protein	0.186838	-0.0609592	-0.139055	0.11732	0.286793	0.0232762	0.0490869	-0.179903	-0.0299285	0.0968178	-0.0831017	-0.114341	0.22593	0.204685	0.383054
CCNA_02265	peptide methionine sulfoxide reductase msrB	0.0860955	-0.0562445	-0.0306474	-0.084863	0.00758415	-0.122136	-0.0918197	-0.0684226	0.0140592	-0.15951	-0.33755	-0.24702	0.224829	-0.00238044	-0.71255
CCNA_02266	glutathione S-transferase GST	0.0238675	-0.018848	0.00108419	0.0185958	-0.0947271	-0.101585	0.0667612	-0.132855	-0.000820264	0.00359688	-0.105713	-0.0666815	-0.032654	-0.165121	-0.108279
CCNA_02267	serine hydrolase family protein	-0.0721443	0.119539	-0.0438861	0.105479	-0.0406939	0.0160866	0.117719	-0.345155	-0.161143	-0.128267	0.155011	-0.252602	0.0472206	0.269255	-0.357758
CCNA_02268	laminin G domain protein	-0.0291749	-0.0391936	0.0539445	0.359091	0.368454	0.302803	0.367026	0.237944	0.246894	0.320498	0.40685	0.327069	0.363741	0.403837	0.37552
CCNA_02269	L-aminopeptidase/D-esterase dmpA	0.0723603	-0.0417067	-0.0357575	0.0826949	-0.0233388	0.0857903	-0.0129009	0.0744094	-0.264244	-0.034041	-0.0729712	-0.175977	0.147116	-0.00478204	0.0768694
CCNA_02270	MarR-family transcriptional regulator	0.102683	-0.232059	0.115767	0.301202	0.390555	0.278629	0.899156	0.745212	0.803328	1.09719	1.37598	1.01924	1.21803	1.11962	1.62927
CCNA_02271	stalk cross-band protein StpD	-0.00462056	-0.118388	0.133353	-0.011419	-0.00290598	0.0173935	-0.00631537	-0.0271573	-0.263764	0.111693	-0.114548	0.197217	-0.146514	0.107903	-0.424079
CCNA_02272	hypothetical protein	0.102676	-0.143936	0.0285654	0.224924	0.0682081	0.0902905	0.16501	0.0296078	0.0521279	0.14119	0.151095	0.18802	0.181236	0.181348	0.0358494
CCNA_02273	DUF3297 family protein	0.0390532	0.0133529	-0.0523825	-0.0239801	0.0419164	0.0230498	-0.0295139	-0.00993932	-0.0781471	-0.107025	0.127563	-0.019576	0.0642944	-0.0354011	-0.101601
CCNA_02274	EF-Hand domain protein	0.0508618	0.0113791	-0.053984	0.165687	0.184593	0.12649	0.0970638	0.0564867	0.110671	0.161505	0.212475	0.0116282	0.328773	0.181304	0.402774
CCNA_02275	DUF4198 domain-containing protein	-0.0506658	-0.0498225	0.105046	-0.0098745	0.0197475	-0.0401787	-0.0445437	-0.0642393	-0.0864626	0.0254245	0.0180828	0.10676	-0.0105419	0.0949396	0.0687735
CCNA_02277	TonB-dependent outer membrane channel HutA	0.0173261	0.00205759	-0.0106257	0.00207095	0.0258051	0.00412942	0.0448818	0.0220619	-0.0142296	0.0809638	0.119722	0.144164	0.0916335	0.0243961	-0.0179442
CCNA_02278	DedA family protein	-0.00105648	-0.0304194	0.0423542	0.325528	0.370783	0.495805	0.804221	0.921195	0.732625	0.220067	0.43226	0.402665	-0.155822	-0.164967	-0.365642
CCNA_02279	disulfide bond formation protein B	0.00877679	-0.174063	0.174533	0.854593	0.343351	0.626954	-0.343299	0.776511	0.362014	0.0520147	0.613706	0.45633	0.97415	1.05706	0.422272
CCNA_02281	M1 family metallopeptidase	0.00295694	0.00253671	0.00184156	0.0715035	0.0632891	0.0726636	0.0330783	-0.0150538	-0.00488456	0.0535331	0.0196471	0.0804951	0.0920744	0.0809883	0.05957
CCNA_02282	VanZ family protein	0.170278	-0.105637	-0.0534373	-0.129528	-0.133264	-0.116942	-0.181381	-0.0524336	-0.102325	-0.0814421	-0.169036	-0.538255	-0.0982968	-0.026858	-0.10325
CCNA_02283	HNH endonuclease family protein	0.0416886	-0.0320909	0.0115554	0.00680679	0.0925019	0.0397911	-0.0142675	-0.0413252	-0.0618366	0.204788	0.149546	0.0808633	0.149084	0.185278	0.0833429
CCNA_02284	DNA-3-methyladenine glycosylase II	-0.0971495	-0.00434756	0.0903233	-0.121331	-0.170678	-0.137639	-0.17898	-0.0914014	-0.118356	-0.253612	-0.311916	-0.297159	-0.237533	-0.00502336	-0.422225
CCNA_02285	transcription elongation factor GreA	0.0392349	-0.00358034	-0.0334295	-0.0280472	-0.0581964	-0.177032	0.0541862	-0.00336824	-0.189052	0.00908182	-0.29603	-0.294338	-0.249304	-0.0404809	-0.403993
CCNA_02286	hypothetical protein	0.0930829	-0.126203	0.0464333	0.234462	0.136661	0.203633	-0.0684733	0.235377	-0.0321613	0.191296	0.227407	0.161698	0.345427	0.70509	0.610952
CCNA_02287	TetR-family transcriptional regulator	0.0218464	0.00323547	-0.00570949	0.0608986	0.0521633	0.029021	0.187759	0.224752	0.228288	0.379357	0.400772	0.424529	0.131107	0.345939	0.380296
CCNA_02288	tRNA synthetase class I, catalytic domain protein	0.0112001	-0.0719739	0.0467637	-0.0454008	0.0667198	-0.0580118	-0.0497089	-0.166759	-0.143564	-0.211544	-0.154282	-0.379024	-0.00141432	0.101955	-0.0208566
CCNA_02289	MarR/EmrR family transcriptional regulator	0.0942279	0.0333166	-0.123759	-0.197227	-0.164497	-0.0765855	-0.659383	-0.205741	-0.443154	-0.273396	-0.00508706	0.250838	-0.512865	-0.286063	-0.348943
CCNA_02290	hypothetical protein	0.059071	-0.0506356	0.00314111	0.139378	0.110921	0.137364	0.061588	0.264624	0.0869605	0.0683444	0.311373	0.300856	0.366202	0.208498	0.309622
CCNA_02291	Acyltransferase 3 family protein	-0.0113124	-0.0188771	0.0313641	0.0672847	0.0724042	0.0923317	-0.00460052	-0.040688	-0.0594544	-0.0698783	-0.147113	-0.105993	0.172507	0.221054	0.0205953
CCNA_02292	acetyltransferase	0.385511	-0.111531	-0.286713	-0.068445	0.0907165	-0.13924	-0.510558	-0.186187	0.0995489	-0.145129	-0.0813601	0.0239327	0.584513	0.520563	0.10535
CCNA_02293	thiol:disulfide interchange protein tlpA	-0.0569065	0.0497985	-0.00714788	-0.0377197	-0.0285881	0.0434878	-0.0542387	-0.0632481	-0.0448342	-0.0949866	-0.146094	-0.0598517	0.2756	0.0977106	0.0650685
CCNA_02294	argininosuccinate lyase	0.113681	0.0150725	-0.1411	-0.240006	-0.531512	-0.515432	-0.772685	-0.195178	-0.560694	-0.4594	-0.522862	-0.347087	0.0236467	-0.0696015	-0.562928
CCNA_02295	hypothetical protein	-0.0784695	0.181845	-0.0759944	0.28161	0.0921318	0.0684726	-0.207644	0.251367	0.0152178	0.469202	-0.0415533	-0.0405034	-0.126379	0.396074	0.282826
CCNA_02296	diaminopimelate decarboxylase	0.0706654	-0.0361474	-0.0209199	-0.0704729	-0.0712054	-0.0390214	-0.203209	-0.123419	-0.165408	-0.131815	0.133373	0.0509478	-0.148496	0.114527	0.0609697
CCNA_02297	hypoxanthine-guanine phosphoribosyltransferase	0.0405321	-0.0622615	0.00811007	-0.174473	-0.20872	-0.290666	-0.311204	-0.284371	-0.386131	-0.386384	-0.409301	-0.746862	0.0907817	0.1486	-0.00955533
CCNA_02298	zinc-finger pilus regulatory protein ZitP	0.102506	-0.0602875	-0.0207836	-0.685502	-0.3621	-0.561092	-0.187626	-0.604384	-0.00473587	0.0890766	-0.277625	-0.512435	-1.22848	0.499947	-1.39953
CCNA_02299	cell division ATP-binding protein FtsE	0.0251061	0.603803	-0.51846	-0.480351	-0.665475	-0.31451	-0.724948	-0.494738	-0.706507	-0.531419	-0.610047	0.277689	-0.216204	0.252551	-0.499966
CCNA_02300	cell division protein FtsX	0.808447	-0.845696	-0.115162	-1.2563	-0.752067	-1.03444	-0.841199	-1.05589	-1.61211	-1.20155	-0.0647979	-0.502532	-1.47251	-0.612521	-5.02213
CCNA_02301	YdcF-like family protein	-0.00450986	0.00539342	0.0222809	0.0788815	-0.0381622	0.138457	0.0745474	0.00219777	-0.0646664	0.0886169	-0.0228759	-0.0526305	0.0345314	0.0342826	-0.126897
CCNA_02303	cation transport protein chaC	0.0286584	-0.0254817	0.011364	0.130719	0.11863	0.14435	0.114046	0.17304	0.114763	0.0608577	-0.00108588	0.104185	0.309314	0.25686	0.310881
CCNA_02304	DUF2125 domain-containing protein	-0.158686	-0.0266026	0.145839	-0.168831	-0.178989	-0.0454706	-0.00987583	0.148732	0.0284879	0.246896	0.0208843	-0.370955	0.399399	0.0226458	0.231032
CCNA_02305	chorismate mutase-family protein	-0.9436	-0.00689388	0.811152	-0.045684	0.0530555	-0.0834532	-0.396176	-0.589616	-0.192229	0.0697812	0.0415817	0.271448	0.766191	0.517322	0.741188
CCNA_02306	histidinol-phosphate aminotransferase	0.0346062	-0.0470183	0.0196342	0.277109	0.183351	0.206643	0.147578	0.213859	0.184968	0.0825954	0.115685	0.262004	0.124914	0.374997	0.256951
CCNA_02307	prephenate/arogenate dehydrogenase family protein	0.221169	-0.00370089	-0.187424	-0.0927771	-0.0697987	0.0609663	-0.26552	-0.274452	0.150058	-0.170753	-0.489586	-0.180687	-0.761263	-0.304564	-0.121533
CCNA_02308	hypothetical protein	0.203049	-0.166166	-0.0380747	0.000761089	-0.0148032	-0.0521846	-0.0764873	-0.156025	-0.134455	-0.12244	0.0673992	-0.27849	0.105191	-0.465652	-0.211153
CCNA_02310	glycosyl hydrolase, family 9	-0.0482779	0.0348504	0.0226345	-0.00410782	0.0398998	-0.00745334	-0.111802	-0.0826429	-0.0404509	-0.06547	-0.0927166	-0.148386	0.0979554	-0.0218826	-0.0744507
CCNA_02311	hypothetical protein	0.10826	0.0405465	-0.0997407	0.215709	0.278249	0.198042	0.368395	0.556662	0.204658	0.216975	0.206842	0.312504	0.335385	0.233064	0.231703
CCNA_02312	TraB superfamily protein	0.0251302	0.0275452	-0.051311	-0.123062	0.00692563	-0.0129785	0.0197179	0.172346	0.160704	0.0238112	0.109612	0.207136	-0.175728	-0.0922539	0.109392
CCNA_02313	alpha/beta hydrolase family protein	-0.00822442	0.0987173	-0.0940501	-0.0485283	-0.0542014	-0.0840534	-0.15461	-0.0524409	-0.0503098	-0.232726	-0.149857	-0.175853	-0.0842451	-0.187596	-0.0854733
CCNA_02314	hypothetical protein	0.0361096	0.0389446	-0.0624482	0.096243	0.0968527	0.0320724	-0.00533687	-0.0064233	-0.0264642	-0.0504332	-0.00676225	-0.133487	0.0505362	0.1188	0.0351398
CCNA_02315	Cro/CI-family transcriptional regulator	0.179728	0.142026	-0.21149	-0.0872907	-0.102266	-0.137045	-0.104904	0.186672	0.138325	-0.296242	0.0395568	0.131125	-0.289503	-0.709718	0.153756
CCNA_02316	hypothetical protein	0.0554073	-0.0241263	-0.0163986	0.0960756	0.133313	0.19788	-0.0308425	0.204686	0.129963	0.1107	0.0297226	0.071674	-0.0832102	-0.128316	-0.200081
CCNA_02317	hypothetical protein	-0.022306	0.0554218	-0.0247021	0.00471331	-0.171329	-0.0985351	-0.13543	-0.115673	-0.0993747	-0.270498	-0.0314925	-0.194379	-0.0337173	-0.0759893	-0.0465169
CCNA_02319	hypothetical protein	-0.0447946	-0.0218264	0.0778675	-0.0634362	-0.0585963	0.181367	-0.0693887	-0.155232	0.0485615	0.0448204	0.0649373	0.0370925	0.0550099	-0.287052	-0.402533
CCNA_02321	O-succinylhomoserine sulfhydrylase	0.0484594	-0.0583469	0.0267654	0.00828628	-0.00401701	0.0329849	0.130742	0.1795	-0.0730667	0.0179684	0.0823524	0.0190399	0.394936	-0.00756845	0.311768
CCNA_02322	Co2+/Mg2+ efflux protein ApaG	0.0639536	-0.0420934	-0.026871	0.00321357	-0.0251968	0.0778648	0.0894067	-0.00641744	-0.0256325	0.0392596	-0.111404	-0.028258	0.0157139	-0.0658383	0.0662821
CCNA_02324	Hsp33 family molecular chaperone	0.0130666	-0.0229579	0.0296261	-0.197011	-0.28843	-0.265917	-0.25263	-0.190785	-0.18091	-0.402438	-0.12704	-0.0261339	-0.499363	-0.518336	-0.422338
CCNA_02325	ornithine carbamoyltransferase	0.177607	-0.13654	-0.0151871	0.28511	0.259369	0.363703	0.179239	0.221132	0.473662	0.365765	0.219528	0.377536	0.363021	0.27015	0.23365
CCNA_02326	aspartate aminotransferase family protein	0.0127186	-0.0212757	0.0140002	0.306156	0.0279059	0.0879687	-0.462678	-0.153048	-0.146318	-0.870076	-0.647229	-0.316366	-0.269359	-0.287823	0.628778
CCNA_02327	ABC transporter permease protein	0.0319009	0.0410141	-0.0647699	-0.0692369	-0.0799014	-0.134311	-0.32638	-0.108373	-0.0984763	-0.347334	-0.110669	-0.0616261	-0.0485783	-0.297193	-0.218638
CCNA_02329	exodeoxyribonuclease VII large subunit	-0.110812	0.065406	0.0587981	-0.401772	-0.79473	-0.385132	-0.843712	-1.35265	-1.06969	-1.69454	-0.802189	-1.33606	-0.755873	-0.307713	-0.173977
CCNA_02330	DUF2093 domain-containing protein	-0.173894	0.045625	0.102278	0.0622837	0.0603059	-0.127183	0.0221387	0.178597	-0.1734	-0.122137	0.131225	-0.293571	0.196066	0.497323	0.533205
CCNA_02331	M23 family peptidoglycan-specific endopeptidase LdpB	-0.0436925	0.162887	-0.0908681	0.191866	0.0748629	0.146294	0.327329	0.429305	0.501247	0.322234	0.167637	0.500493	0.567199	0.356773	0.54422
CCNA_02332	single domain receiver protein CleC	-0.0949429	0.0544833	0.0524465	-0.0822166	-0.0691853	-0.120763	-0.201863	-0.213058	-0.526326	-0.0771121	-0.114258	-0.289404	-0.37027	-0.0882007	0.0143245
CCNA_02334	transcriptional regulator of stalk biogenesis staR	-0.0151716	0.0316355	-0.00764628	0.193633	0.210994	0.180177	0.196953	0.236444	0.288592	0.136393	-0.0320223	0.20271	0.2455	0.259559	0.304093
CCNA_02335	inositol monophosphatase family protein	-0.0860062	-0.0437335	0.147652	0.064939	0.0973771	-0.0875325	-0.317048	0.267463	-0.52965	-0.644854	-0.0379702	0.138318	0.037197	0.356061	-0.465779
CCNA_02336	lysophospholipase L2	-0.0732414	0.0544497	0.0336621	0.129201	0.119522	0.12256	0.256528	0.250726	0.233321	0.327117	0.340611	0.258787	0.0774948	0.0853408	0.201492
CCNA_02338	hypothetical protein	-0.0478373	0.108344	-0.06006	-0.137432	-0.0629424	-0.0613308	-0.0150734	-0.0420201	-0.092535	-0.194328	-0.0985823	-0.0794032	-0.371809	-0.279972	-0.198947
CCNA_02339	class I SAM-dependent methyltransferase	0.00905067	-0.0322165	0.0393739	0.0283422	0.0115304	0.0169303	0.140246	0.153249	0.146742	0.0991471	0.0977895	0.0883197	-0.127333	-0.331806	-0.316174
CCNA_02340	class I SAM-dependent methyltransferase	0.0506255	0.00193449	-0.0522422	-0.0531209	-0.14708	-0.150037	0.00690178	-0.0143957	0.00787536	-0.123087	0.0455238	0.00126279	-0.333028	-0.186655	-0.422902
CCNA_02341	Hsp20 family protein	0.0468459	-0.0493765	-0.00424971	0.103502	0.123507	0.161236	0.380979	0.737572	0.394864	0.512431	0.622661	0.769389	0.369023	0.293046	0.484835
CCNA_02342	pentapeptide repeat-containing protein	-0.28426	-0.114674	0.398351	0.172488	0.221166	-0.168662	0.386659	-0.301382	-0.264003	0.101571	0.415705	-0.0797134	0.204344	0.0607255	-0.0429028
CCNA_02343	pentapeptide repeat-containing protein	-0.0485011	0.0576195	0.0138945	0.0687569	0.0690677	0.018931	0.150631	0.223304	0.11383	0.147058	0.241382	0.0390494	-0.00757209	-0.0904553	-0.190064
CCNA_02344	phosphoglycerate mutase	0.151916	-0.0830237	-0.0632768	-0.791771	-1.23981	-1.45126	-3.2708	-1.2292	-0.0617215	-0.372282	-0.391864	-1.9249	-4.75869	0.535875	-0.785192
CCNA_02347	phosphomannomutase/phosphoglucomutase	0.0328764	-0.00183274	-0.0291131	-0.663891	-0.786159	-0.603119	-0.850651	-0.446343	-0.482282	0.348167	0.0656442	0.302345	4.1564	4.89381	4.47702
CCNA_02348	acetyltransferase, GNAT family	-0.170134	0.0756437	0.102052	0.318191	0.20623	0.35986	0.521884	0.455702	0.362928	0.502983	0.187963	0.49674	0.470145	0.343235	0.58415
CCNA_02349	5'-methylthioadenosine/S-adenosylhomocysteine nucleosidase	-0.1639	0.082381	0.0944319	-0.00896831	-0.020673	0.0192822	0.136327	0.0603721	0.193487	0.262768	0.0552253	0.284751	-0.108868	-0.0497167	0.0411428
CCNA_02350	dimeric ferredoxin-like protein	-0.0366454	0.0674624	-0.00879986	-0.0098973	-0.00719966	-0.0961759	-0.0441814	0.103432	-0.11242	-0.0804502	-0.18143	-0.231317	0.108833	0.0594769	-0.0441209
CCNA_02351	uracil phosphoribosyltransferase	0.0855684	-0.0328219	-0.0342841	-0.0727696	-0.0679153	-0.00982402	-0.133299	-0.181645	-0.113818	-0.113491	-0.0625794	-0.103251	-0.0815912	-0.00173103	-0.114784
CCNA_02352	xanthine dehydrogenase family protein molybdopterin-binding subunit	-0.0190894	-0.0504656	0.0741286	0.00491339	-0.0054549	-0.0271443	-0.0673383	-0.0508243	-0.0612311	-0.000166472	-0.0267951	-0.0270007	-0.0501698	0.0339885	-0.0250462
CCNA_02353	membrane-bound aldehyde dehydrogenase iron-sulfur protein	-0.0402218	0.0154313	0.0452499	0.0330164	-0.200624	-0.126948	-0.174076	-0.0319555	-0.14834	-0.00909424	-0.052231	-0.168188	-0.129011	-0.246347	-0.118327
CCNA_02354	phosphohydrolase, MutT/nudix family protein	-0.115523	0.21418	-0.0807273	0.39745	0.234283	0.523192	0.458728	0.61975	0.190555	0.132246	0.186471	0.522533	0.665283	0.733951	0.889656
CCNA_02355	endonuclease III	0.00912146	0.0398991	-0.000927409	0.0131616	0.0247492	-0.0019621	-0.0441374	0.0592178	-0.0864485	-0.265144	-0.149946	-0.264615	-0.0722051	0.202476	-0.0219974
CCNA_02356	D-alanyl-D-alanine dipeptidase	0.0654547	-0.0526679	-0.00288881	0.0277144	-0.105753	-0.0581044	0.0789605	0.0510591	0.129631	-0.106578	-0.160228	0.0205786	-0.03999	0.0546511	0.0852501
CCNA_02357	CoA-acylating methylmalonate-semialdehyde dehydrogenase	-0.0183425	0.0618511	-0.0321848	0.0389032	0.03349	0.00736531	0.168867	0.116684	0.143092	0.0783049	-0.064774	-0.0640983	0.150547	-0.146723	-0.152188
CCNA_02358	flavin reductase family protein	-0.036776	-0.0353512	0.106092	0.0680768	-0.0804276	0.0760654	0.137389	0.299002	0.25143	0.231178	0.105468	0.0483373	0.634869	-0.258371	-0.134973
CCNA_02359	hypothetical protein	-0.0791211	0.0260556	0.0626384	-0.088652	-0.00297023	-0.0679346	-0.101095	0.0325532	-0.0599814	-0.178698	-0.0966364	-0.125616	0.06273	0.103777	-0.0222429
CCNA_02360	holdfast glycosyl transferase family 2 protein HfsL	0.0459523	-0.10723	0.0669606	0.224598	0.0495096	0.000586732	-0.15638	-0.214878	-0.264049	-0.977917	-0.800824	0.0314291	-0.790424	-0.368251	-0.00622787
CCNA_02361	CelD/BcsL family acetyltransferase	0.0466198	0.049375	-0.082021	0.0457844	0.10887	-0.0981801	-0.107924	-0.183504	-0.190119	-0.210668	-0.262714	-0.305258	-0.152684	0.000173327	-0.330834
CCNA_02362	GAF domain-containing protein	0.140968	-0.108228	-0.0177193	0.395192	0.290607	0.234885	0.578592	0.539781	0.554269	0.384408	0.262572	0.48906	0.445986	0.207834	0.33629
CCNA_02363	hypothetical protein	-0.0511869	0.0181636	0.0398651	-0.0877598	0.0181164	-0.0688181	-0.164764	-0.1628	-0.0244194	-0.065702	-0.278882	-0.217443	-0.246728	-0.229432	-0.0996339
CCNA_02364	methyl-accepting chemotaxis protein	-0.122739	0.045559	0.0986028	-0.0730077	-0.0155097	-0.0360786	0.0476352	0.0474921	-0.0565274	0.0805707	-0.040757	-0.0466759	0.0578694	0.108845	-0.100634
CCNA_02365	glucoamylase	0.0458329	-0.0097376	-0.0330405	0.12862	0.150582	0.0901549	0.180141	0.0607488	0.0480711	0.0556883	0.0885238	0.168722	0.295688	0.110406	0.138724
CCNA_02366	cytoplasmic membrane maltose transporter malY	-0.0261359	0.045096	-0.0106793	0.0749213	0.0628943	0.101542	0.0864376	0.0635705	0.178555	0.071566	0.0900623	0.153877	0.205525	0.214717	0.238261
CCNA_02367	CelR-family transcriptional regulator	0.102115	-0.0593199	-0.0382857	-0.0457222	-0.0278819	-0.0631041	-0.0715189	0.218044	0.0601317	-0.0215137	0.158916	-0.0869083	-0.241429	-0.295508	-0.390281
CCNA_02368	alpha-glucosidase	0.0180152	-0.0791346	0.0674086	-0.0919634	-0.099082	-0.106483	-0.240886	-0.127359	-0.108134	-0.161286	-0.0255685	0.043935	-0.0827263	-0.038039	0.0810473
CCNA_02369	alpha-amylase	-0.0322324	0.0383918	0.00889679	0.0845619	0.0521519	0.117226	0.132422	0.157571	0.172642	0.114812	0.0643778	0.0409379	0.214183	0.185611	0.149932
CCNA_02370	TonB-dependent maltose outer membrane transporter malA	0.0224824	0.0339753	-0.0472627	-0.0246542	0.00432444	-0.0252316	0.0237659	-0.0474901	0.0217911	0.0221516	-0.0366555	0.0138058	0.0206675	0.13922	0.0227952
CCNA_02371	tryptophan halogenase superfamily protein	-0.064798	0.0332764	0.0306523	-0.043317	-0.00296016	-0.069782	0.0108215	-0.0787489	-0.0658039	-0.00440379	0.051939	-0.133482	0.00564804	-0.0164179	0.00464414
CCNA_02375	hypothetical protein	-0.333106	0.524387	-0.177866	-0.0969798	0.248176	0.0443512	0.456654	0.587637	0.197388	0.439496	0.908157	0.458822	-0.450279	-0.122368	-0.46851
CCNA_02376	hypothetical protein	0.0896532	-0.0506719	-0.0260783	-0.0204179	-0.121647	0.00683357	0.0753757	-0.446769	-0.702355	-0.12516	-0.065156	-0.0632383	-0.373478	0.131341	-0.0582711
CCNA_02377	hypothetical protein	0.00446869	-0.0611523	0.0611887	-0.0230192	0.0134575	-0.0527974	-0.0330051	-0.0230045	-0.0530399	0.0279548	-0.00853905	0.0434641	-0.218501	-0.077704	-0.0694782
CCNA_02378	SIMPL family protein	-0.272806	0.129349	0.127741	0.075917	0.00318802	0.00738262	-0.0200926	-0.168313	-0.135629	-0.196225	-0.00825093	-0.0447516	-0.100485	-0.0481844	-0.285127
CCNA_02379	hypothetical protein	0.0619278	-0.00918429	-0.0229753	-0.0103708	0.013463	0.0745121	0.00183945	0.147695	0.000580504	-0.050178	-0.168212	-0.047455	-0.0717907	0.0932418	-0.140388
CCNA_02381	hypothetical protein	-0.0621299	0.0321848	0.0341312	0.0347993	0.026956	-0.0120166	0.0543173	0.0830054	0.163518	0.0196641	-0.0251517	-0.0067081	-0.0154877	0.152418	0.0636589
CCNA_02382	M23 family membrane peptidase LdpC	-0.0381974	0.0475549	0.0106498	-0.0272813	0.0105668	0.0121826	-0.0102161	-0.0180397	-0.023722	0.0201232	-0.171034	-0.169508	-0.0986152	0.0518405	0.0447053
CCNA_02383	alpha/beta hydrolase family protein	0.0363128	-0.0976694	0.0746895	0.00695779	0.0243596	-0.00413376	0.0572537	0.216855	0.188253	0.175784	0.0835075	0.160442	0.194852	0.110395	0.198767
CCNA_02384	very-long-chain acyl-CoA synthetase	-0.0371855	-0.0241587	0.0658512	-0.0149218	-0.0696921	-0.0139426	0.039955	0.0816565	0.0599472	0.0225229	-0.0747406	0.0104892	0.0734804	0.042346	0.0556339
CCNA_02385	3-deoxy-7-phosphoheptulonate synthase	-0.0320076	0.114662	-0.0707271	0.244359	0.225802	0.303106	0.197227	0.446645	0.484843	0.32843	0.419389	0.426176	0.403883	0.434162	0.479587
CCNA_02386	O-antigen ligase related enzyme	-0.00864918	0.0900496	-0.15059	-0.987891	-0.928488	-0.767949	-1.21193	-0.334749	-0.661443	0.0311636	-0.378596	-0.529249	3.52376	3.96419	3.78972
CCNA_02387	glutathione-disulfide reductase	0.0655056	-0.0241854	-0.0303647	-0.656956	-0.730177	-0.70787	-1.26958	-0.784828	-0.703132	-1.33116	-1.01262	-0.690303	0.390457	0.622185	0.62861
CCNA_02390	phosphoglycolate phosphatase	-0.00154222	0.213942	-0.163792	-0.18282	-0.338403	-0.642446	-0.709212	-0.520415	-0.573445	-0.60057	-0.618161	-1.24652	0.303788	-0.582872	0.111408
CCNA_02391	SDR family oxidoreductase	0.0338357	-0.000468105	-0.0280926	-0.0981934	0.0167632	-0.0933821	0.0337244	-0.159392	-0.0731375	-0.224233	0.0966545	-0.0442851	0.0136255	-0.12442	-0.0328428
CCNA_02392	SnoaL-like domain protein	0.0610596	-0.0848723	0.0341807	-0.0152951	0.057724	0.127917	0.0605134	0.221318	0.211698	0.129627	0.144732	-0.0286851	0.0105179	-0.0915977	-0.0648272
CCNA_02394	glutathione S-transferase	-0.00519568	-0.00155753	0.024613	-0.0356156	-0.0215899	0.0855889	0.123275	0.162816	0.0686085	0.141927	0.131746	0.191731	-0.00217004	-0.252217	0.240002
CCNA_02395	hypothetical protein	0.421875	-0.532414	-0.00126479	0.0319101	-0.0569223	-0.129182	-0.140217	0.250709	0.0203892	-0.309431	0.102878	-0.49206	-0.0331819	-0.481105	-0.32433
CCNA_02396	GST / metaxin-like protein	0.0242172	0.0356956	-0.0468749	0.148984	0.265633	0.224976	0.226571	0.254332	0.243972	0.175927	0.18794	0.286672	0.262862	0.209825	0.280717
CCNA_02397	DeoR-family transcriptional regulator	-0.0239012	0.058579	-0.0141	0.00643045	0.0297202	0.0606305	-0.0541001	0.138151	0.137323	0.157594	0.146405	0.0338279	-0.0933204	-0.00180847	-0.00919113
CCNA_02398	endo-1,4-beta-xylanase	-0.000587546	0.0223065	-0.0041155	0.00463321	0.0833939	0.0183886	0.085783	0.0282987	0.142461	0.0800615	-0.108577	0.0497309	-0.035623	-0.000881622	0.0480739
CCNA_02399	RNA methyltransferase	0.00532388	0.0581316	-0.0608509	0.0778705	0.016101	-0.0633638	-0.0200268	0.0253531	-0.121762	0.0972722	0.216015	0.126559	0.164106	0.200665	-0.193554
CCNA_02400	transporter, major facilitator superfamily	-0.077784	-0.0404145	0.128213	-0.0053643	0.0435096	-0.0450493	0.0706962	0.0701805	0.00215293	0.0519284	0.168017	-0.140379	0.00685733	0.0628039	-0.0935295
CCNA_02401	SalR-family ligand-binding transcriptional regulator	0.0246248	0.0129712	-0.0195075	0.111172	0.124371	0.0845243	0.219941	0.313018	0.309141	0.458024	0.452989	0.481719	0.304491	0.143931	0.256418
CCNA_02402	methyl-accepting chemotaxis protein	-0.00388007	0.12226	-0.0986349	0.0585134	0.0639565	0.0307529	0.0621865	-0.090006	-0.0134197	0.122581	0.318514	-0.00887155	0.187353	0.230033	0.1082
CCNA_02403	ABC transporter permease protein	-0.0162269	-0.0175991	0.0470692	0.0948668	0.0718953	0.071986	0.237593	0.260753	0.123045	0.254277	0.255285	0.171491	0.0518041	-0.0217101	0.138291
CCNA_02404	ABC transporter ATP-binding protein	0.0444657	0.0567286	-0.0890448	-0.0157956	0.0234136	-0.00270766	0.120436	0.144089	0.0135904	0.219679	0.05771	0.204419	-0.0187293	0.241168	-0.0382703
CCNA_02405	ABC membrane transporter, periplasmic component	0.064345	-0.138154	0.0912299	0.254944	0.262894	0.191417	0.453826	0.568841	0.46272	0.426467	0.307155	0.500059	0.175997	0.359525	0.31418
CCNA_02406	membrane integrity-associated transporter subunit PqiC	-0.15922	0.167005	-0.00304838	0.0345222	-0.051931	-0.0352144	0.0577131	0.063677	0.012846	0.0778155	-0.086501	0.125895	-0.042536	0.150088	-0.192328
CCNA_02407	hydrolase, nudix family	0.105918	0.000846897	-0.0907824	0.15555	0.117822	0.0637905	-0.00870697	-0.103485	0.0284407	-0.104257	-0.0204925	-0.180486	0.051409	-0.195582	-0.062663
CCNA_02408	DUF2336 domain-containing protein	-0.0290895	-0.000918359	0.0445364	-0.048853	0.0289351	0.096973	0.183574	-0.00261113	0.154808	0.098933	-0.0933304	-0.070027	0.0034535	-0.0982333	-0.0363169
CCNA_02409	hybrid sensor histidine kinase/receiver protein	-0.0842336	0.00801528	0.074825	0.115076	0.133708	0.156621	-0.0380551	0.189432	0.262465	0.0423019	0.139951	0.154471	0.00725748	0.159087	0.22547
CCNA_02410	alpha-methylacyl-CoA racemase	0.0129924	0.0191366	-0.0169746	-0.0584709	0.102892	-0.0204126	-0.0895666	-0.141561	-0.0477702	0.0514506	0.040101	0.000638393	0.0138083	0.0669345	-0.38156
CCNA_02411	soluble lytic transglycosylase PleA	0.0586468	-0.0771467	0.0189041	-0.0658724	-0.074497	-0.152037	-0.100427	-0.0443277	0.0345721	-0.0276969	-0.120366	-0.083306	0.0135402	-0.11716	-0.0996096
CCNA_02412	TonB protein	-0.132435	0.0540445	0.0990779	0.0150815	0.0182054	0.0030117	0.0420444	0.302439	0.197152	-0.00149016	0.0598559	0.035872	-0.116703	-0.161226	0.20574
CCNA_02413	acyl-CoA dehydrogenase	0.0319029	-0.0436075	0.0161385	-0.0339883	0.0052116	0.0162061	0.0475594	0.126567	0.0940359	0.174738	0.00890721	0.051635	-0.0152814	-0.154082	-0.0439522
CCNA_02414	DadA-related amino acid oxidase	0.138791	0.0489034	-0.15863	-0.145026	-0.419994	-0.208405	0.184542	0.426293	0.222818	0.592672	0.314141	0.266807	0.350758	-0.530593	-0.298736
CCNA_02415	transcriptional regulatory protein RtrB	-0.0208042	0.0288287	0.00043642	0.115192	0.0233571	0.023139	-0.233563	-0.069648	-0.0442681	-0.330178	-0.175458	-0.106831	-0.162897	-0.0701244	-0.0933227
CCNA_02416	DNA-binding protein HU	0.082504	-0.118387	0.0542668	-0.344562	-0.11024	-0.274783	-0.027853	-0.126807	-0.00708702	-0.943943	0.128781	-0.828968	-0.816413	-1.4462	-0.784701
CCNA_02417	putative DNA modification/repair radical SAM protein	-0.0580258	0.0855868	-0.0266312	0.00512336	-0.0422292	-0.0429055	0.0761105	0.136103	0.0261492	0.0439843	0.0449413	-0.0188662	-0.151906	-0.114331	-0.289784
CCNA_02418	uracil DNA glycosylase superfamily protein	-0.0133433	0.0592714	-0.0212336	-0.150313	-0.167394	-0.0705571	-0.254385	-0.0797245	-0.16571	-0.158816	-0.14481	-0.0436199	0.272293	0.263055	0.141274
CCNA_02419	TonB1 protein	5.84863e-05	-0.00107076	-0.00550839	0.130315	0.0318967	0.146694	0.0500502	0.291263	0.341894	0.224878	0.555483	0.412137	1.11297	1.31324	1.36995
CCNA_02420	TonB accessory protein exbD	0.298569	-0.223499	0.225759	-1.93899	-1.54608	-0.247689	-1.72272	-3.19267	0.861541	-2.07044	-3.20709	-2.04838	1.87008	2.37992	2.1959
CCNA_02422	short chain dehydrogenase	0.0730859	-0.0542462	-0.0252054	-0.0829299	-0.0670283	-0.104784	-0.0504542	-0.0931112	0.00884773	0.0629589	0.197047	0.0573108	-0.220184	-0.0466541	-0.299996
CCNA_02423	DUF2141 domain-containing protein	0.0535625	0.0252652	-0.0576135	-0.0850412	-0.0306762	-0.0716677	0.0620339	0.292307	0.16017	0.0795348	-0.108281	0.133179	-0.244062	-0.246591	-0.164278
CCNA_02424	TetR-family transcriptional regulator	-0.07902	0.0572932	0.0242679	0.171571	0.14613	0.217498	0.0562947	0.141284	0.229739	0.120989	0.155707	0.236646	0.0895486	-0.00494313	0.131153
CCNA_02425	DNA gyrase inhibitor YacG	0.0235244	0.165847	-0.172967	0.0444717	0.0190459	0.171353	-0.114412	-0.0579061	-0.467061	-0.0316621	0.0367716	0.169566	0.0445478	0.0967601	-0.0718642
CCNA_02426	ribonuclease, CafA family	0.170075	-0.0422707	-0.121425	-0.163545	-0.341284	-0.276072	-0.468118	-0.0930804	-0.0801256	-0.484793	-0.132111	-0.0801872	-0.307355	-0.452039	-0.10033
CCNA_02427	septum formation protein Maf	0.16976	-0.0115738	-0.156419	-0.368279	-0.310475	-0.203438	-0.0264906	-0.0765987	0.295386	-0.351399	-0.164479	-0.461051	-0.693321	-0.849546	-0.694054
CCNA_02429	low molecular weight phosphatase family protein	-0.00405078	-0.0442934	0.0661371	0.127988	0.13873	0.099618	0.14632	0.145117	0.245645	0.309761	0.139559	0.343004	0.00858565	-0.197649	0.0187471
CCNA_02430	UPF0262 family protein	-0.00276653	0.00954819	-0.00126436	-0.0747242	-0.0708253	0.0269273	0.00812775	-0.0206792	-0.17178	0.152762	0.0465048	-0.0733022	-0.0795144	-0.0668354	0.00657034
CCNA_02431	histidinol dehydrogenase	-0.0281528	0.000219614	0.0367575	0.202262	0.255521	0.256062	0.236012	0.416959	0.327585	0.203641	0.202527	0.212403	0.343171	0.0899978	0.222995
CCNA_02432	NCS1 family nucleobase:cation symporter-1	-0.0166063	0.0117168	0.00992391	-0.0965	0.049885	-0.0325177	-0.0479228	0.054185	0.0567773	0.0300297	0.0690407	0.0922214	0.154607	-0.160143	-0.0430165
CCNA_02436	hypothetical protein	-0.0444158	0.0824882	-0.0265125	0.0995737	-0.387872	-0.308601	-0.471545	-0.0973959	-0.515557	-0.196134	0.0126733	-0.0391012	0.0617708	-0.377811	0.0966253
CCNA_02437	LysR-family transcriptional regulator	-0.0352874	-0.0176155	0.0619864	0.0280826	0.0153919	0.0321534	0.0487904	0.0817522	-0.0295739	0.122423	0.137354	0.0953993	0.125985	-0.0450173	0.215305
CCNA_02438	NAD(P)-dependent alcohol dehydrogenase	-0.0312271	0.0551281	-0.00909082	0.23777	0.168926	0.258901	0.353792	0.301138	0.290097	0.272388	0.367014	0.372237	0.271456	0.358554	0.237911
CCNA_02439	transporter, major facilitator superfamily	-0.00195847	-0.0536345	0.0609634	0.0669836	0.0205427	0.0119603	0.0611033	0.215739	0.0926681	0.0211574	0.0744936	0.206744	-0.00411534	0.115734	-0.181071
CCNA_02440	SalR-family ligand-binding transcriptional regulator	-0.0304421	0.125602	-0.0935998	-0.0658979	-0.0489632	0.00678948	0.0329442	-0.018281	0.0659644	0.207497	0.0219287	0.0415127	0.0276218	-0.115355	0.404475
CCNA_02442	cellulase family glycosylhydrolase	-0.0167925	0.0171447	-0.00663922	-0.0279742	-0.0368524	-0.0404468	-0.0695052	-0.0201171	-0.0193978	-0.105183	-0.0560197	0.0322005	-0.0500415	-0.0460051	-0.170368
CCNA_02443	dienelactone hydrolase family protein	0.0860087	-0.0530059	-0.00395038	-0.0381573	-0.10025	-0.0789483	0.0986015	0.173804	-0.0906582	0.0694559	0.124096	0.202115	0.00347835	0.0776365	-0.173757
CCNA_02444	N(4)-(beta-N-acetylglucosaminyl)-L-asparaginase	-0.000363737	-0.00813924	0.00404467	0.0134422	0.0848721	-0.0130933	0.00639607	-0.10538	-0.191522	0.00381082	-0.0185487	0.0683884	0.129993	0.255313	0.140419
CCNA_02445	copper homeostasis protein cutC	-0.181363	-0.059687	0.239279	-0.205113	0.0262512	-0.0629821	0.010986	-0.0253583	-0.0200088	0.0326453	-0.208846	0.229496	0.114872	0.0523146	0.252951
CCNA_02446	glutathionylspermidine synthase family protein	-0.0151161	-0.00235618	0.0298055	-0.0237725	-0.0789412	-0.0424174	0.0608086	0.234543	0.0301609	0.214519	0.45274	0.351501	1.1975	1.3976	1.60861
CCNA_02447	PspA/IM30 family regulatory protein	0.110056	-0.124443	0.00271517	0.171957	-0.09608	-0.0475371	0.118352	0.612631	0.220232	0.272962	0.696605	0.662015	0.836804	1.02375	1.36508
CCNA_02448	YjfI family protein	0.121546	-0.0241495	-0.058404	0.209316	-0.0280379	-0.0272015	0.019135	0.354266	0.144084	-0.195997	0.492841	0.288136	0.25915	0.551918	0.673966
CCNA_02449	YjfK family protein	0.00720683	-0.0170678	0.0243027	-0.0292609	-0.00784286	0.0350336	0.0529025	0.116444	-0.00100367	0.198674	0.383855	0.301467	0.707059	0.970435	1.05065
CCNA_02450	DUF350 domain-containing protein	0.0838464	-0.0287145	-0.0403418	0.287723	0.361526	0.329175	0.412878	0.388727	0.379547	0.328095	0.417113	0.581201	0.749429	1.125	1.22987
CCNA_02451	DUF1190 domain-containing protein	-0.066571	0.0519023	0.0105685	0.078648	0.148253	0.147586	0.0394069	0.16781	0.0510686	0.171277	0.283885	0.362334	1.29269	1.62129	1.86004
CCNA_02452	hypothetical protein	-0.16909	-0.0775838	0.237695	-0.000737282	-0.0756067	-0.0653603	-0.0510069	-0.0690142	-0.303854	-0.312109	0.247756	-0.410807	-0.209573	0.544591	-0.498431
CCNA_02453	protein tyrosine phosphatase	0.00925943	0.0276521	-0.026361	-0.0473204	-0.0402315	-0.0599944	0.00686496	0.101969	0.0245902	-0.00675584	-0.105417	0.103974	0.311591	0.213788	-0.165413
CCNA_02454	hydantoinase B/oxoprolinase family protein	-0.0107757	3.35762e-05	0.0208596	0.0601974	0.0554592	0.104863	0.102763	0.165252	0.163119	0.0954998	-0.00832967	0.108738	0.122587	0.259302	0.0754891
CCNA_02455	TMEM165/GDT1 family protein	0.00374377	-0.0258953	0.0355858	0.00863527	-0.165161	-0.0839439	-0.147684	-0.0371251	0.0442332	-0.185909	0.21792	0.0645985	-0.0238636	0.0951109	-0.0854682
CCNA_02456	DUF2793 domain-containing protein	0.0265224	-0.00159752	-0.0198273	-0.110668	-0.0212526	-0.112591	-0.156915	-0.0575164	-0.222708	-0.0901881	-0.172188	-0.111651	0.0576837	-0.2174	-0.12899
CCNA_02457	nitropropane dioxygenase/trans-enoyl-CoA reductase family protein	0.0310095	-0.0622849	0.0415093	-0.188988	-0.148517	-0.128465	-0.070474	-0.106633	-0.0502738	-0.050622	0.0646096	-0.0287604	-0.219838	-0.353938	-0.209506
CCNA_02458	methylmalonyl-CoA mutase beta subunit	0.133898	0.0336082	-0.156232	0.0768351	0.151918	0.0462054	-0.0466991	0.0143673	-0.0489579	-0.0395538	-0.169388	-0.105201	-0.18102	-0.177668	-0.160388
CCNA_02459	methylmalonyl-CoA mutase alpha subunit	0.0436553	-0.0467913	0.00208437	-4.62604e-05	0.0244805	0.0496559	-0.056269	-0.01205	-0.14995	-0.0361932	-0.114212	-0.1421	-0.0839581	-0.169715	-0.299688
CCNA_02460	DUF4112 domain-containing protein	-0.220324	0.109486	0.122042	0.537592	0.493975	0.704894	0.388305	0.75164	0.635409	0.398655	0.403732	0.555463	0.776933	0.932531	0.579863
CCNA_02461	DUF4112 domain-containing protein	0.0329334	-0.0638381	0.0365787	0.0866432	0.0297736	0.0967723	0.145375	0.149684	0.104131	0.15408	0.081281	0.214603	-0.0192784	-0.24387	0.118809
CCNA_02462	YbjQ family protein	-0.103765	0.0708628	0.0282471	-0.225053	-0.0419399	0.10195	0.0596794	-0.013991	-0.122118	-0.133459	-0.43836	0.123097	-0.530832	-0.212287	-0.121199
CCNA_02463	UDP glucuronic acid epimerase	-0.131375	0.166523	0.125556	-0.334637	-0.539211	-0.575882	-0.0185888	0.219708	0.000750704	-0.231341	0.151448	-0.00734877	-0.65337	-0.684963	-0.423671
CCNA_02464	UDP-glucose/GDP-mannose dehydrogenase family protein	0.0426035	-0.17865	0.102698	-0.0501024	-0.179252	-0.183083	-0.180648	0.422364	0.283375	-0.0506022	0.102715	-0.0357862	-0.822943	-0.160847	-0.249223
CCNA_02465	UDP-glucose/GDP-mannose dehydrogenase family protein	-0.042748	-0.0155785	0.0604632	0.0369075	0.0634337	-0.0277021	0.0566221	-0.147227	-0.134375	0.134387	0.401724	-0.132376	-0.365065	-0.00417051	-0.463227
CCNA_02466	UDP-glucose 4-epimerase	0.0475734	0.00866352	-0.0475018	0.0254957	0.0401415	0.0661027	0.273071	0.433984	0.349715	0.342106	0.514197	0.485048	-0.00408588	-0.0745698	-0.000984164
CCNA_02467	polyisoprenylphosphate hexose-1-phosphotransferase pssZ	0.0823244	-0.0558631	-0.0233823	-0.0419172	0.0409109	-0.0147777	0.125615	0.154908	0.0766066	0.26125	0.318604	0.179569	0.17704	-0.0460603	-0.243084
CCNA_02468	hypothetical protein	0.117079	-0.392151	0.218433	-0.263744	-0.0850316	-0.229736	0.0952757	-0.0210662	0.22859	-0.0372859	-0.15651	-0.0714632	-0.325159	-0.198329	-0.576613
CCNA_02469	type II toxin-antitoxin system HipA family toxin	-0.0966473	0.0347126	0.0607159	0.0136482	-0.0373701	-0.017099	-0.0806206	-0.171233	-0.075703	0.00572136	-0.0836508	-0.0328135	-0.0819106	-0.167552	-0.220417
CCNA_02470	DNA integration/recombination/inversion protein	0.0745772	-0.00849764	-0.0750895	0.0813444	-0.013546	-0.0123357	0.131965	0.172184	0.202302	0.116939	-0.0517585	0.14278	0.209762	0.108877	-0.0810852
CCNA_02471	cobalt-zinc-cadmium resistance protein czcC	-0.0142364	0.0301123	-0.00620351	0.0378695	-0.10083	-0.0136828	-0.063164	0.163816	0.0513904	0.131956	0.142795	0.00647674	0.151448	-0.1958	-0.0560444
CCNA_02472	cobalt-zinc-cadmium resistance protein czcB	0.0166628	0.0187572	-0.0403876	-0.0148778	-0.0338711	-0.0741436	0.0355781	0.0220619	0.000900756	-0.0396505	-0.0036476	0.0269149	0.0638281	0.0916644	0.0182428
CCNA_02473	cobalt-zinc-cadmium resistance protein czcA	-0.0331078	0.0422078	-0.00223275	-0.091154	-0.103525	-0.084465	-0.0682499	-0.044336	-0.0903825	-0.177362	-0.069824	-0.152641	-0.11804	0.0789632	-0.0980216
CCNA_02474	MarR-family transcriptional regulator	-0.100334	0.045176	0.0735167	-0.247042	-0.0854182	0.0716942	-0.342185	-0.321464	-0.166365	-0.47239	-0.152581	-0.0690716	0.049059	0.338094	0.621555
CCNA_02475	transcriptional regulator vanR	-0.0317737	-0.0976837	0.133868	-0.200521	-0.219423	-0.079752	-0.425425	0.0628282	0.179545	-0.025003	-0.261739	-0.0160649	0.159563	-0.020997	0.0826904
CCNA_02476	vanillate demethylase oxygenase subunit A vanA	0.0720437	-0.0171666	-0.0466338	-0.0830695	-0.15312	-0.0415182	-0.0795849	-0.040917	-0.111101	-0.0321402	-0.114907	-0.14308	0.101823	0.234131	0.200932
CCNA_02477	vanillate demethylase oxidoreductase subunit vanB	-0.0423903	-0.0491565	0.0916209	-0.0117626	0.0324392	0.0382163	-0.00349349	0.0115269	-0.11405	-0.0350808	-0.0802072	0.0227119	0.295111	0.365725	0.128352
CCNA_02478	alpha/beta fold hydrolase	-0.0373753	0.160564	-0.105981	-0.169893	-0.137691	0.0857459	-0.0572718	0.0876137	-0.166444	-0.138176	-0.140864	-0.222494	-0.182032	-0.463906	-0.0497869
CCNA_02479	NAD(P)-dependent alcohol dehydrogenase	-0.0194277	0.0173102	0.0138233	-0.0944176	-0.146846	-0.0263807	-0.0646462	-0.18797	-0.211877	-0.149724	-0.184951	0.00862555	0.0481632	-0.0075418	-0.0568712
CCNA_02480	NAD-dependent benzaldehyde dehydrogenase II	-0.0138196	0.105183	-0.0874661	-0.0971634	-0.35804	-0.157191	-0.222449	-0.184108	-0.182936	-0.14606	-0.0595231	-0.640576	0.0988692	0.0450513	-0.502324
CCNA_02481	TonB-dependent receptor	-0.0174564	0.0484156	-0.0262131	-0.0283701	-0.0538113	-0.0607907	-0.0171531	-0.0553182	-0.0420259	-0.0420253	-0.0775046	0.0572149	0.101483	0.115637	0.00711794
CCNA_02482	AraC-family transcriptional regulator	-0.069179	0.0834411	-0.0104932	-0.0703633	0.0344763	0.00560851	0.0414181	0.0148588	-0.0346029	0.0945067	-0.0990606	0.10084	-0.0351281	-0.124244	-0.0494487
CCNA_02483	acyl-CoA synthetase	-0.0549652	-0.0164384	0.072099	0.000384279	-0.00294027	0.0312378	-0.32173	0.16431	-0.147249	0.0839318	-0.232374	-0.0399593	0.301092	0.193716	-0.0476602
CCNA_02484	p-hydroxycinnamoyl CoA hydratase/lyase	0.0225408	0.00178454	-0.0301105	-0.0516464	-0.0893071	-0.0508019	-0.0937832	-0.0598911	-0.102334	-0.164296	-0.202659	-0.143415	-0.0324561	-0.02943	0.0387852
CCNA_02485	aldehyde dehydrogenase	-0.280736	-0.0623043	0.326329	0.0697916	-0.100038	-0.32194	-0.417323	-0.282474	-0.65205	-0.268461	0.0732425	0.42865	-0.159242	0.0982462	0.0624839
CCNA_02486	AraC-family transcriptional regulator	-0.0221468	-0.0798042	0.101289	-0.0124945	-0.146214	-0.015514	-0.0439527	-0.125217	-0.134211	-0.24249	-0.179735	-0.271594	-0.0872928	0.0756893	0.105469
CCNA_02487	4-hydroxybenzoate 3-monooxygenase	0.0347065	-0.102539	0.0758131	-0.000494876	-0.000693066	-0.00902628	-0.0678349	-0.128964	-0.136404	-0.0201576	-0.162008	-0.00133033	-0.0399846	0.0966526	-0.0976076
CCNA_02488	acetate/3-ketoacid CoA transferase, subunit A	-0.0029957	0.000822942	0.0105029	-0.0626072	-0.0249781	-0.0833116	-0.126767	-0.103679	-0.113787	-0.0382226	-0.19295	-0.10452	-0.00179	0.0542548	-0.18114
CCNA_02490	3-ketoacyl-CoA thiolase	-0.149065	0.0196582	0.143397	-0.0888521	-0.184451	-0.210525	-0.390666	-0.558622	-0.787871	-0.319529	-0.496558	-0.24189	-0.598678	-0.461576	-0.906773
CCNA_02491	protocatechuate 3,4-dioxygenase beta chain	0.137866	-0.000784795	-0.116901	-0.107049	0.0601388	0.0602405	-0.0462265	-0.3147	-0.223584	-0.261562	-0.382619	-0.370886	-0.34539	-0.0930321	0.0494845
CCNA_02492	protocatechuate 3,4-dioxygenase alpha chain	-0.0563783	0.0155736	0.02932	-0.0809343	-0.02646	0.0891237	-0.28805	-0.0881372	-0.154523	-0.111506	-0.444069	-0.0188491	-0.306436	-0.353963	-0.133044
CCNA_02493	3-carboxy-cis,cis-muconate cycloisomerase	-0.0775519	0.107829	-0.000347044	0.223505	-0.00675254	0.147315	-0.261124	-0.00941193	0.0338634	0.156393	0.089114	-0.339647	0.00672078	-0.275455	-0.124894
CCNA_02494	3-oxoadipate enol-lactonase/4-carboxymuconolactone decarboxylase	-0.0103356	0.014891	0.00193957	-0.0252765	0.00642461	-0.132659	-0.185312	-0.122775	-0.136848	-0.176583	0.0331209	-0.145474	0.0342535	0.017351	-0.163986
CCNA_02495	putative 3-(3-hydroxy-phenyl)propionate transporter	-0.0235264	-0.00918119	0.0342631	-0.00250389	-0.00435755	-0.020032	-0.142202	-0.0617351	-0.163558	-0.14757	-0.160963	-0.127061	0.0603499	0.0459232	-0.152514
CCNA_02496	DUF1501 domain-containing protein	-0.0386528	-0.00206899	0.0444069	-0.0583803	-0.0777179	-0.110089	-0.122508	-0.110983	-0.10167	-0.0794352	-0.219383	-0.0584174	0.102976	-0.0862721	-0.000533653
CCNA_02497	DUF1800 family protein	-0.0312661	-0.00710116	0.0384754	0.0917294	0.0765636	0.0971734	0.103575	0.253594	0.146847	0.132696	0.0603772	0.056941	0.107359	0.284121	0.151434
CCNA_02498	soluble lytic transglycosylase SdpC	0.197222	-0.130053	-0.0775932	-0.0244005	-0.0578047	-0.0301219	0.0495058	-0.100468	0.0381415	0.0901576	0.0198171	-0.013372	-0.0255286	0.0243961	-0.180028
CCNA_02499	type IV secretory pathway, VirB2 protein	-0.245003	0.0752967	0.178772	0.0150668	-0.213872	-0.130492	0.128452	0.154192	0.53217	0.149615	0.0722057	0.13082	0.107118	0.312019	-0.178886
CCNA_02500	type IV secretory pathway, VirB3 protein	0.0244513	-0.0116641	-0.0194689	0.0324073	0.0805494	0.0085988	0.0329868	0.0552234	0.0519443	-0.262265	-0.140103	-0.140644	0.091484	0.306683	0.342703
CCNA_02501	type IV secretory pathway, VirB4 ATPase	0.0470828	-0.0411122	-0.00479766	0.037763	0.00256102	0.0220136	-0.0206267	0.00868967	-0.0670823	-0.0704817	-0.056876	-0.0735348	0.123423	0.218912	0.170914
CCNA_02502	type IV secretory pathway, VirB6 channel protein	-0.0649696	0.072579	-0.00320024	-0.0400169	0.0115806	0.0840798	-0.0692916	-0.107203	-0.0300624	-0.0117997	-0.0379429	-0.00964695	0.0849501	0.135629	0.155298
CCNA_02503	type IV secretory pathway, VirB9 channel protein	-0.000852724	-0.0222183	0.0211753	0.159343	0.205199	0.245086	0.233519	0.326376	0.341852	0.232006	0.374257	0.339774	0.52101	0.524899	0.434599
CCNA_02504	type IV secretory pathway, VirB10 channel protein	0.13717	-0.0593626	-0.0886735	0.0468363	-0.0138801	0.145975	-0.0113671	0.168909	-0.0537967	-0.0332272	-0.0439465	-0.0400889	0.235273	0.0708117	-0.0274424
CCNA_02505	type IV secretory pathway, VirB11 ATPase	0.0353213	0.0208196	-0.0474044	-0.0360461	-0.146197	-0.129185	-0.244372	-0.245642	-0.111669	-0.0366349	-0.152373	-0.190952	0.296684	0.0575435	0.255006
CCNA_02507	polyisoprenylphosphate hexose-1-phosphotransferase hfsE	0.0294933	-0.0289517	-0.0280864	0.0509928	-0.0858463	0.0574267	-0.0213628	-0.0709331	-0.0956631	-0.101206	-0.15681	-0.176458	-0.105906	0.110357	0.349124
CCNA_02508	oligosaccharide translocase/flippase hfsF	0.142524	0.0383569	-0.205514	0.0547238	0.0484604	0.0691573	-0.405161	-0.181641	-0.0849752	-0.817734	-0.537769	-0.340802	-0.344402	-0.0763204	-0.266961
CCNA_02509	glycosyltransferase hfsG	0.12376	0.0753088	-0.218825	0.147796	0.159243	-0.0465134	-0.464289	0.174065	-0.200453	-1.08595	-0.789617	-0.290424	-0.621659	-0.435452	-0.429025
CCNA_02510	oligosaccharide deacetylase hfsH	-0.0369106	0.0204837	0.0377835	-0.0406918	0.0676811	-0.0309518	-0.327196	-0.17875	-0.277515	-0.774846	-0.367507	-0.435779	-0.221624	-0.242253	-0.26645
CCNA_02511	polysaccharide polymerase hfsC	0.0193883	-0.117014	0.0991716	-0.0270888	-0.0446049	-0.050381	-0.00671133	-0.232592	-0.0345408	-0.0165761	-0.109966	-0.155391	-0.0987215	-0.0178479	0.0282398
CCNA_02512	polysaccharide autokinase-related protein hfsB	0.102356	0.0133991	-0.111099	-0.0259769	0.0732403	-0.04048	-0.257803	-0.303249	-0.380464	-0.531473	-0.4526	-0.216226	-0.277495	-0.205683	-0.284909
CCNA_02513	holdfast synthesis protein HfsA	0.0847877	0.00460974	-0.0866524	0.0223349	0.0479967	-0.0482993	-0.208238	-0.111847	-0.101424	-0.319903	-0.301015	-0.20284	-0.317871	-0.277958	-0.272069
CCNA_02514	polysaccharide secretin protein hfsD	-0.0135552	0.0778129	-0.0129061	0.1283	0.250346	0.0326368	0.00548447	-0.0145473	0.0214928	-0.147564	-0.233536	-0.11633	0.00339327	-0.0268939	-0.284273
CCNA_02515	TPR repeat/SEL1 family protein	-0.00897947	0.0865584	-0.0716463	0.0473057	0.0516134	-0.0292347	0.0952956	0.0327591	-0.123062	0.0310943	0.0427926	0.0982768	-0.189972	0.118185	0.0611082
CCNA_02516	glutathione S-transferase	0.0175079	-0.00427809	-0.00332403	-0.00623578	-0.0212976	-0.0933992	0.0522844	0.0756168	-0.0465371	-0.00695063	0.120861	0.132879	-0.029592	-0.103572	0.0675436
CCNA_02517	RcnB family protein	0.0162996	0.0271689	-0.0385402	0.12041	0.0593731	0.0889448	0.0716744	0.172562	0.0995513	0.0325826	0.0882091	0.0103267	0.206913	0.152627	0.097921
CCNA_02522	hypothetical protein	-0.0129431	0.0130099	0.00836101	-0.127286	-0.0773854	-0.0555669	-0.0771641	0.0235603	-0.1074	-0.047017	0.0463959	-0.0499609	-0.00807488	0.151366	0.0396437
CCNA_02523	hypothetical protein	-0.0202278	0.0253764	0.00468658	0.151201	0.179855	0.139656	0.125439	0.25005	0.229219	0.03451	0.113711	0.274566	0.21188	0.255879	0.336812
CCNA_02525	aspartate carbamoyltransferase	-0.149288	0.267905	-0.115914	0.271078	0.156472	0.295582	0.186511	0.143227	0.218871	0.0304598	-0.375755	0.020143	1.40603	0.578505	1.0005
CCNA_02526	dihydroorotase	-0.0965722	0.0516993	0.0447131	0.0159011	-0.0735648	-0.00515064	-0.0750755	0.164705	-0.167346	-0.188879	-0.54559	-0.465891	1.12293	0.958916	0.581601
CCNA_02527	hypothetical protein	-0.0095335	0.0413995	-0.042247	0.052704	0.0151198	0.0863873	0.0657208	-0.220459	-0.111343	-0.00296245	-0.0437314	-0.0748768	0.00246743	0.100043	0.096226
CCNA_02529	DNA recombination-mediator protein A, SMF family	-0.000632885	-0.104393	0.106407	-0.036951	-0.115371	-0.0996586	-0.137783	-0.458136	-0.122945	-0.208813	-0.170891	-0.307559	0.201514	0.379266	0.310251
CCNA_02530	class I SAM-dependent methyltransferase	0.0105309	0.0164135	-0.0111807	-0.0552918	0.0115891	-0.00259591	-0.131144	-0.00448877	-0.0797268	-0.145059	-0.161575	-0.0481422	0.0918669	0.228476	0.0740114
CCNA_02531	proline-rich hypothetical protein	0.00894179	0.0814083	-0.0865415	-0.136941	-0.0872342	-0.11982	-0.706072	-0.874625	-0.530409	-0.604079	-0.578678	-0.80523	0.131169	0.142811	0.0534271
CCNA_02532	hypothetical protein	0.0864849	-0.0496574	-0.0301519	0.455488	0.294533	0.430606	0.247437	0.448744	0.533036	0.342781	0.173594	0.452803	0.633973	0.708149	0.558632
CCNA_02533	hypothetical protein	-0.036931	0.0844237	-0.0324249	0.23591	0.1436	0.206808	0.102175	-0.141694	0.0744131	0.0705788	-0.202218	-0.16688	0.25116	0.354096	0.406018
CCNA_02534	hypothetical protein	0.126521	0.0166543	-0.10654	-0.0521049	0.0999647	-0.027844	-0.00554291	0.15158	0.00973647	0.0883519	-0.239738	0.176112	0.0865665	0.29516	0.301936
CCNA_02535	type I DNA topoisomerase	-0.0182204	0.0377921	0.00640997	-0.276769	-0.0992333	-0.209955	-0.108075	-0.0584937	-0.294519	-0.338375	-0.177726	-0.429912	-0.489109	-0.557245	-0.403023
CCNA_02537	ribonuclease R	0.00721457	0.020694	-0.0311015	-0.0023735	-0.164	-0.0769826	-0.311001	-0.145118	-0.11234	-0.357327	-0.204799	-0.212146	-0.750061	-0.73093	-0.519494
CCNA_02538	SGNH/GDSL hydrolase family protein	-0.0292801	0.0483847	-0.0222257	0.141804	0.141885	0.14877	-0.0436569	0.0426078	0.205132	0.333638	-0.0514994	0.240456	0.124693	-0.0980888	0.0800719
CCNA_02539	aminotransferase class I/II-fold pyridoxal phosphate-dependent enzyme	0.00943417	0.00171089	-0.00191358	-0.0137603	0.00161879	-0.0602858	-0.0937984	-0.0584169	-0.0163641	-0.0578257	0.0871124	-0.033193	0.000235282	0.0147777	-0.0412313
CCNA_02540	N-acyl-L-amino acid amidohydrolase	-0.0397433	0.0538745	-0.0118531	0.128598	0.106133	0.05655	0.0148029	0.029265	0.00304141	-0.0404502	-0.0234325	-0.0516357	0.142543	0.0483779	-0.151359
CCNA_02541	MutT/nudix family phosphohydrolase	0.13312	-0.0537652	-0.0899677	0.349579	0.521544	0.273492	0.423268	0.630715	0.521021	0.51221	0.240133	0.57974	0.115171	0.392754	0.151594
CCNA_02542	hypothetical protein	-0.0878787	0.0538711	0.04917	-0.0339008	-0.0658426	-0.105849	-0.0605899	-0.0931611	0.0106898	-0.00938274	0.0179805	0.105327	-0.0969644	-0.2057	-0.0479093
CCNA_02544	hypothetical protein	0.0227479	-0.0377274	0.0304191	-0.0895984	-0.0890113	-0.0900831	-0.244976	-0.102362	-0.226599	-0.109661	-0.249137	-0.130841	-0.0727154	-0.417107	-0.251163
CCNA_02545	alkaline phosphatase	0.00335473	0.000750988	-0.00133618	0.102813	0.119464	0.118112	0.0059788	0.0827322	0.0661617	0.13357	0.0190009	0.0315214	0.500724	0.0830972	0.0586064
CCNA_02546	GGDEF/response regulator protein PleD	-0.00202804	-0.0452775	0.0517008	0.168757	0.118901	-0.0980665	0.155909	0.142245	0.190707	0.325528	0.101318	0.339482	-0.0345183	0.442535	0.482799
CCNA_02548	hypothetical protein	-0.10341	0.00151331	0.118835	-0.0724315	-0.0208387	0.0099296	-0.00597375	-0.0622543	-0.191176	0.044997	0.0593059	0.142834	-0.0772604	0.0096525	-0.260359
CCNA_02549	ROK family protein	-0.183296	0.0377005	0.132223	0.0537305	-0.02779	0.131359	0.162031	0.250797	0.180845	0.150514	0.0437343	0.00257921	0.379115	0.226148	-0.119795
CCNA_02550	DNA polymerase IV-kappa DinB	0.0205768	-0.0107733	-0.0220797	-0.0621775	-0.0414646	-0.0791977	-0.0161004	0.0157222	0.0241592	0.0769143	0.151585	0.0725403	-0.061644	-0.0929986	0.0196797
CCNA_02551	hypothetical protein	0.0131478	0.102166	-0.108304	0.207755	0.0786758	0.0525253	0.248872	0.52736	0.184907	0.526969	0.0559666	0.48316	0.595743	0.351529	0.306937
CCNA_02552	ATP-dependent Clp protease adaptor protein ClpS	-0.0521544	0.0115485	0.0481005	0.272095	0.220343	0.0689564	0.171373	0.0427795	0.0478249	-0.104859	-0.0322574	-0.384071	-0.460002	-0.182824	-0.186991
CCNA_02553	ATP-dependent clp protease ATP-binding subunit ClpA	0.0178132	0.00378881	-0.0230504	-0.0884571	-0.130355	-0.112769	-0.344153	-0.113247	-0.162538	-0.954638	-0.743084	-0.524629	-0.990461	-1.0193	-0.745444
CCNA_02555	HIT family protein	-0.28604	0.133145	0.142851	-0.256668	-0.155534	-0.155768	-0.401435	-0.650322	-0.470102	-0.152432	-0.40513	-0.445232	-0.116576	-0.365335	-0.232733
CCNA_02556	DUF4287 domain-containing protein	-0.0501312	-0.0457224	0.0961517	0.0813679	0.105262	-0.0075228	-0.205264	-0.216182	-0.0187282	-0.0192201	-0.250957	0.00176252	0.0491479	0.220568	0.187809
CCNA_02557	acyl-CoA thioesterase II	-0.116266	0.0598437	0.0589694	0.0345241	-0.0271739	-0.0132272	-0.123164	0.101725	-0.110847	-0.20108	-0.0793271	-0.109971	-0.0689152	-0.144504	0.13526
CCNA_02558	enantioselective peptide amidase	-0.0208247	0.0679797	-0.0404637	-0.0471401	0.00519179	0.00404429	-0.0440925	-0.125629	-0.0574542	-0.114939	-0.106861	-0.1395	-0.011515	0.0383177	-0.137923
CCNA_02559	NTF2 superfamily protein	-0.0838117	-0.0885337	0.173319	0.0191779	0.124128	0.00930822	-0.0257188	0.066933	-0.0449853	0.0168148	-0.124694	-0.0319112	0.00122651	-0.0180849	0.164042
CCNA_02560	stalk cross-band protein StpC	0.0860134	-0.0760926	-0.0467825	-0.0789555	-0.0655448	0.0245537	-0.247607	0.0128639	-0.108294	0.0380471	0.22554	-0.238286	0.215472	0.206846	-0.0181198
CCNA_02561	stalk cross-band protein StpB	-0.0533873	0.0355052	0.0187345	0.0823808	0.100193	0.128832	0.093346	0.188054	0.134427	0.10368	0.0490246	0.0704436	0.181766	0.248778	0.225996
CCNA_02562	stalk cross-band protein StpA	-0.0645652	0.0454255	0.0183529	0.137185	0.130876	0.127996	0.0965435	0.216397	0.128345	0.128889	0.0928001	0.147442	0.22835	0.279961	0.19554
CCNA_02563	acyl-CoA dehydrogenase	0.00892953	0.0215884	-0.037719	-0.0315721	-0.133027	-0.0430125	-0.082942	-0.104823	-0.138132	-0.0253443	-0.192048	-0.146711	-0.258341	-0.219068	-0.144187
CCNA_02564	acyl-CoA dehydrogenase, short-chain specific	0.0113873	-0.0330988	0.0169721	-0.0162304	-0.027169	-0.0267885	-0.0646721	-0.0307201	-0.0235333	-0.0402047	-0.0181279	-0.0453799	-0.146347	-0.0172209	-0.205775
CCNA_02565	hypothetical protein	-0.0959583	0.0346044	0.0535695	0.0139702	-0.0601389	-0.0216694	-0.00742999	0.0511309	-0.0254962	0.0706535	-0.0621462	0.0687026	0.118547	0.0928951	-0.200606
CCNA_02566	membrane alanine aminopeptidase	0.0464052	-0.038518	0.00268359	-0.000617483	-0.0653956	-0.0264377	-0.0504994	0.0374427	0.0283612	0.145591	0.0187855	-0.000485736	0.036686	-0.0370311	-0.0637051
CCNA_02567	sensory transduction histidine kinase pleC	0.0461558	-0.021749	-0.0104667	0.121024	0.107383	-0.0981568	-0.149029	-0.207819	-0.235927	-0.323459	-0.329599	-0.259783	-0.195863	-0.153674	-0.38124
CCNA_02568	methylmalonyl Co-A mutase-associated GTPase	-0.0678855	0.0997488	-0.0146839	0.286629	0.120114	0.0298601	0.370591	0.292695	0.388254	0.242905	0.591057	0.23519	0.041299	0.520538	-0.403003
CCNA_02569	glutathione S-transferase	0.0350132	-0.0108266	-0.0236509	-0.0329685	0.0858007	0.0122914	0.0490225	0.136562	0.112408	0.0145789	0.11745	0.00489531	0.0729754	-0.230282	-0.07653
CCNA_02570	major facilitator superfamily transporter	-0.0566819	0.0750403	-0.0358261	-0.0043113	-0.0234923	-0.0285032	-0.057609	-0.157695	0.000642154	0.0386114	-0.0655446	-0.0811141	-0.0865989	-0.177069	-0.0836154
CCNA_02571	major facilitator superfamily transporter	0.0405142	-0.0233711	-0.0158787	-0.171321	-0.00550618	-0.00576903	0.0259075	0.0425093	-0.0503405	0.106675	-0.0434446	-0.0111487	-0.172089	-0.348129	-0.215645
CCNA_02573	2OG-Fe(II) oxygenase	0.12645	-0.0700275	-0.0719591	0.0299114	0.0631673	0.115922	0.0713198	0.134002	0.16431	-0.00768291	0.0367981	0.00824861	-0.0908544	-0.0403987	-0.0621464
CCNA_02574	DNA-deoxyinosine glycosylase	0.0762837	-0.0880855	0.00789306	-0.0491994	-0.0814957	0.000343001	-0.0500891	-0.120301	-0.0224361	-0.020591	0.0228284	-0.0516008	-0.0575024	-0.0112284	-0.139511
CCNA_02575	MreB assembly inhibitor protein	0.449837	-0.216421	-0.303521	0.232831	0.394451	0.215625	0.410718	0.34197	-0.0781925	0.30655	0.813996	-0.01453	-0.0214322	0.00862686	0.501121
CCNA_02576	phosphoribosylamidoimidazole-succinocarboxamide synthase	-0.00976188	0.0413692	-0.0292998	0.0475167	0.019721	0.0650692	-0.0826029	0.0230709	0.0129988	0.00939721	-0.192996	0.0582573	0.0624897	-0.0904252	0.0724847
CCNA_02578	TetR-family transcriptional regulator	-0.0240467	-0.0164636	0.0392986	0.058805	-0.0094079	-0.0134216	-0.0712599	-0.0577521	0.0377736	0.102119	0.170022	0.0434943	0.166328	-0.257831	0.0737711
CCNA_02579	cytochrome P450	-0.00419447	-0.00779332	0.00312127	0.000831958	-0.0219928	-0.0426912	-0.000173	0.0284016	0.0814419	-0.0270047	-0.0362749	0.0321328	-0.0533376	-0.0598863	-0.0622362
CCNA_02580	rubredoxin	-0.0645993	0.0441425	0.0178164	0.045569	0.273843	0.030042	0.125026	0.256583	0.255246	-0.0401183	-0.166026	0.212791	-0.0872805	0.263817	0.112783
CCNA_02581	DUF3291 domain-containing protein	0.0166746	-0.062616	0.0385367	0.015058	-0.11551	-0.0067051	-0.0112411	-0.0858125	-0.0454679	0.0465849	-0.0434674	0.104393	0.0327861	-0.114114	-0.0830892
CCNA_02582	hypothetical protein	0.0813545	-0.0214142	-0.0523222	0.00339954	-0.131604	0.0337575	0.0524926	-0.125958	-0.169867	-0.264751	0.00714774	-0.163595	-0.0400417	-0.564854	-0.36671
CCNA_02583	phosphoribosylformylglycinamidine synthase I	0.0555072	0.0478554	-0.104584	0.307774	0.194299	0.198364	0.484172	0.448061	0.295118	0.265668	0.320847	0.454801	0.714783	0.758593	1.02677
CCNA_02586	phosphoribosylformylglycinamidine synthase II	-0.041042	0.0561426	-0.0292449	0.171289	0.138406	0.116414	0.109298	0.385735	0.141328	0.12091	0.193191	0.376852	0.738724	0.76204	0.740412
[truncated: 1,094 more rows]

## Sheet: t-scores
		t-scores
		0 hours			1.5 hours			3 hours			4.5 hours			7.5 hours
Locus ID	Protein product	Replicate 1	Replicate 2	Replicate 3	Replicate 1	Replicate 2	Replicate 3	Replicate 1	Replicate 2	Replicate 3	Replicate 1	Replicate 2	Replicate 3	Replicate 1	Replicate 2	Replicate 3
CCNA_00001	pyruvate, phosphate dikinase regulatory protein	-0.0801827	-0.496066	0.540174	-2.30854	-1.82086	-1.34223	-3.03914	0.959259	-0.0469557	-5.98331	-3.94216	-1.48082	-3.83538	-2.36384	-1.7504
CCNA_00002	Maf-family nucleoside triphosphate pyrophosphatase	-0.135642	0.76485	-0.541131	0.518399	1.11881	0.700004	0.0806275	1.03627	1.08392	0.426894	0.656703	0.404119	2.52604	2.02315	1.87022
CCNA_00003	shikimate 5-dehydrogenase	0.230269	0.28963	-0.450514	0.551446	1.33575	1.99383	0.823537	1.88833	1.70259	2.20983	3.66735	4.65097	4.09875	5.24651	4.10374
CCNA_00006	enoyl-CoA hydratase/isomerase	0.0401046	-0.359283	0.468296	0.754056	0.0122554	0.641424	2.04988	2.26335	1.75272	2.94552	2.7202	2.88965	0.101231	0.506517	0.412487
CCNA_00009	alkylated DNA repair protein AlkB	0.531761	-1.27661	0.665801	-0.0284372	0.150467	-0.470276	0.768285	1.54648	-0.430374	2.26518	0.74482	0.209645	1.17111	1.6535	0.380326
CCNA_00011	chaperone protein DnaJ	-0.929499	1.54797	-0.774118	-2.33534	-3.44416	-2.54499	-2.99828	-1.40534	-2.39138	-3.66661	-1.41944	-1.39515	0.549584	-0.787628	0.175004
CCNA_00012	DNA mismatch repair protein MutS	-0.753312	0.298044	0.423894	0.872549	0.70959	0.851036	0.626623	1.48176	1.35214	-0.0078978	0.982411	1.37	1.94305	1.92099	1.8446
CCNA_00013	protein-PII uridylyltransferase	-0.137859	-0.359594	0.45913	-0.0736703	-2.13667	0.160655	-0.048227	-0.307903	-0.796039	-0.890183	0.129517	0.35436	-0.0933341	0.306068	-0.919721
CCNA_00014	molybdenum cofactor biosynthesis protein C	-0.385479	0.196897	0.214335	-0.237004	0.10392	-0.394522	1.02888	1.0921	0.476428	2.36012	-0.170722	1.09607	2.33317	-0.013186	-0.417964
CCNA_00015	molybdenum cofactor biosynthesis protein B	-0.58551	0.278477	0.165289	-0.252704	-0.332202	0.137136	1.72105	-0.807002	-0.0159252	2.60705	0.295813	-2.09467	0.745051	0.323227	-0.674076
CCNA_00016	molybdopterin converting factor, large subunit	0.535856	0.416617	-0.314853	0.33271	0.670331	-0.617173	0.968251	0.312929	-0.0702066	0.743681	0.699341	0.0335437	0.382909	0.530982	1.02422
CCNA_00018	molybdenum cofactor biosynthesis protein A	-0.4487	0.174957	0.268348	-0.147091	-0.224908	-0.385502	0.930203	0.486178	-0.0387649	1.99792	1.27038	0.0509917	0.682802	-0.800468	1.00274
CCNA_00019	molybdopterin-guanine dinucleotide biosynthesis protein A	1.50988	-0.844962	-0.790945	0.225164	0.0307255	0.658806	0.505073	0.266981	0.935847	0.43112	-0.257667	0.208813	-0.987904	1.74661	1.31696
CCNA_00020	hypothetical protein	-0.048634	0.153392	-0.0008891	-0.0200702	0.951106	-0.551961	-0.594929	-1.61342	0.763579	-1.56174	0.766255	-0.60023	0.665295	2.51879	0.908682
CCNA_00021	putative aerobic-type carbon monoxide dehydrogenase, large subunit CoxL	0.546703	0.0330715	-0.56818	0.322633	0.132911	0.326541	0.441818	-0.831811	0.753789	0.362645	-0.262708	0.856255	0.246018	3.14416	0.506602
CCNA_00022	putative aerobic-type carbon monoxide dehydrogenase, small subunit CoxS	-0.396003	0.602673	-0.167644	0.127068	0.535616	0.120494	-0.0678306	0.551435	-1.06279	0.333696	0.189836	0.665961	0.0353266	1.09654	0.171374
CCNA_00023	mliC-family lysozyme inhibitor protein	-0.32519	0.49998	-0.0794826	-0.167425	-0.373255	-0.595281	-1.00859	-1.51553	-0.177161	-2.32642	-0.492428	-1.22113	-0.0645407	1.27858	0.404031
CCNA_00024	uroporphyrin-III C-methyltransferase/Precorrin-2 dehydrogenase/Sirohydrochlorin ferrochelatase	0.17922	0.222781	-0.791934	0.0850238	-1.6804	-1.50243	-0.608983	0.0719567	0.732684	-1.90488	-1.89785	-1.54739	-0.666805	-0.500517	-1.16792
CCNA_00025	major facilitator superfamily transporter	0.52248	-0.442972	-0.0480993	0.81606	0.805691	0.527448	0.355819	0.889477	1.36454	1.10465	1.08282	1.63803	1.27646	1.93912	1.23957
CCNA_00026	PAS-family sensor histidine kinase CckO	-0.406415	0.153259	0.266024	0.701048	0.546476	0.960802	0.269725	0.96932	1.36031	0.614051	0.80437	1.61462	0.626705	1.97913	1.06189
CCNA_00027	2OG-Fe(II) oxygenase	0.497836	-0.0078233	-0.513242	-0.224161	1.11054	-0.054614	-1.56763	0.47224	0.608833	-1.41048	1.73771	1.97248	-2.04749	-1.06556	0.100155
CCNA_00028	TonB-dependent receptor	-0.0033291	0.167085	-0.232701	-0.817264	0.135157	-0.279871	-3.73131	1.48781	1.40241	-3.67228	1.58891	2.00306	-2.14082	-2.19179	-1.86591
CCNA_00029	RhtB-family efflux protein	0.238674	0.627115	-0.705141	0.100241	-0.0280817	-0.403911	0.441321	0.149785	1.25226	0.66625	0.521156	0.574181	0.181523	-0.570163	-0.952434
CCNA_00030	Ribonuclease I	0.76568	-0.275261	-0.479328	-0.0003841	-0.484872	-0.565225	0.742998	0.701361	0.248237	1.23738	0.469026	0.979453	-0.315704	-0.459574	-0.641369
CCNA_00031	toxin protein VapC	0.0961473	0.219186	-0.231703	0.731719	1.1303	0.996811	2.09602	1.86711	1.7297	2.66471	1.56577	1.49806	1.65217	1.44189	0.768542
CCNA_00032	antitoxin protein VapB	-0.495271	0.475243	0.0604849	0.804679	1.61659	0.249765	2.00027	2.9445	3.20282	2.32174	1.44412	3.88738	1.00125	0.0564375	2.20537
CCNA_00035	tRNA pseudouridine synthase B	0.311301	-0.44266	0.0318014	-0.837358	-0.116309	-0.42306	-2.8304	0.19112	-1.17914	-0.969164	-2.33674	-0.53672	0.551125	1.1639	0.418548
CCNA_00036	ribosome-binding factor A	0.0707191	-0.416959	0.252307	-2.80248	-2.39402	-2.07678	-2.77658	-0.364202	-1.58536	-2.23044	-0.784323	-0.943507	-1.64284	-1.18172	-1.40032
CCNA_00037	Dienelactone hydrolase-family protein	1.01874	0.526779	-1.38675	0.588422	0.227454	0.569147	0.71273	0.874378	0.646937	0.182674	1.44699	1.16589	-0.137576	0.870614	0.266228
CCNA_00038	hypothetical protein	0.434125	-0.0580912	-0.402491	-3.95772	-3.63827	-4.09731	-2.97302	-2.41256	-1.94099	-2.68563	-0.248565	-0.854502	-1.68388	-0.950807	-1.28391
CCNA_00039	hypothetical protein	0.647804	-0.0918596	-0.453901	0.387919	-0.199567	0.337953	-0.68198	-0.190925	-0.949973	-0.606301	-0.535372	-0.0715432	-0.39686	2.50923	-0.0998602
CCNA_00040	YcxB-like membrane protein	1.2837	-0.698791	-0.598248	0.974074	0.297253	0.681277	0.417827	1.25476	0.900273	1.17724	0.813265	0.83127	0.724481	2.65359	1.66685
CCNA_00044	ribosome maturation protein RimP	-0.197508	0.715998	-0.758811	-1.29974	-1.55711	-1.74621	-2.02297	-1.10102	-1.24353	-1.6498	-2.34221	-0.846438	-1.20889	-0.717124	-0.251145
CCNA_00046	hypothetical protein	0.538274	-0.213281	-0.266847	1.14151	1.15232	1.16661	1.0856	0.646382	0.0929734	1.81501	1.53708	0.733045	1.92666	1.10293	1.00747
CCNA_00047	tRNA m7-G46 methyltransferase	-0.588181	1.20572	-0.659121	0.527285	0.351065	0.270851	-0.19444	-0.439024	-0.56553	-1.15667	-0.315424	-0.198707	-1.2307	1.07119	0.511987
CCNA_00049	HTH transcriptional regulator	-1.10328	1.14689	-0.107445	0.969575	1.28745	1.03681	0.949996	1.17007	1.1731	0.651708	0.830459	0.949934	0.939441	1.50805	1.0553
CCNA_00050	apolipoprotein N-acyltransferase Lnt	-0.13777	0.34865	-0.127473	-7.18916	-7.55709	-6.90106	-8.79131	-4.64617	-5.38304	-6.28018	-4.81177	-3.12489	-2.78749	-3.40093	-2.55237
CCNA_00051	magnesium and cobalt efflux protein CorC	-0.003301	0.597634	-0.53199	-0.755279	-0.523006	-0.757974	-0.705295	-0.543115	-0.0294414	0.614132	-0.452412	-0.0393204	-0.102531	-0.580286	-0.842939
CCNA_00053	phosphate starvation-inducible protein PhoH	-0.165201	0.145239	0.0741368	0.0648599	-0.190361	0.0303675	0.451533	0.838621	0.557903	-0.323051	0.0317546	1.02283	-0.207376	0.531439	0.128955
CCNA_00054	tRNA 2-methylthioadenosine synthase	0.15914	0.230368	-0.324825	-0.768643	-0.211216	-0.788788	-0.561194	-0.30656	0.263191	-1.1805	-0.813662	-1.27923	-0.970362	-0.0511132	-0.782508
CCNA_00056	ribosomal-protein-S18-alanine acetyltransferase	0.225569	-0.303584	0.324763	-0.0584168	-0.557541	0.0186123	-1.29858	-1.27451	-1.2786	-1.91447	-0.705041	-1.30382	0.765991	0.77068	0.732968
CCNA_00058	hypothetical protein	0.981871	-1.11784	0.068285	-0.533008	-0.941038	-0.460811	-0.113867	1.12535	-0.429336	-0.215774	-0.629278	-0.0450612	0.414872	-0.714641	0.401234
CCNA_00059	malonic semialdehyde reductase	-0.120416	0.101436	-0.0029011	1.33837	-0.0359937	0.594784	1.24369	0.698224	0.235885	0.0681008	-0.299708	2.84312	0.738797	0.639062	1.3846
[truncated: 3,048 more rows]

## Sheet: Combined
		Mean fitness score				Mean t-score
Locus ID	Protein product	1.5 hours	3 hours	4.5 hours	7.5 hours	1.5 hours	3 hours	4.5 hours	7.5 hours
[truncated: 3,091 more rows]
